# Supplementary material for: ﻿A new Asian leaf litter toad of the genus Leptobrachella (Amphibia, Anura, Megophryidae) from central south China
Source: Zookeys. 2023 Feb 22;1149:103–34. doi: 10.3897/zookeys.1149.85895 (PMC10209278; doi:10.3897/zookeys.1149.85895)
Supplement: XML Treatment for Leptobrachella dong [file zookeys.1149.85895-treatment1.xml]

<!DOCTYPE tp:taxon-treatment
  PUBLIC "-//TaxonX//DTD Taxonomic Treatment Publishing DTD v0 20100105//EN" "tax-treatment-NSO.dtd">
<tp:taxon-treatment xmlns:tp="http://www.plazi.org/taxpub"><tp:treatment-meta><kwd-group><label>Taxon classification</label><kwd>
                <named-content content-type="kingdom">Animalia</named-content>
              </kwd><kwd>
                <named-content content-type="order">Anura</named-content>
              </kwd><kwd>
                <named-content content-type="family">Megophryidae</named-content>
              </kwd></kwd-group><mixed-citation publication-type="journal"><person-group><name><surname>Liu</surname><given-names>Jing</given-names></name><name><surname>Shi</surname><given-names>Shengchao</given-names></name><name><surname>Li</surname><given-names>Shize</given-names></name><name><surname>Zhang</surname><given-names>Mengfei</given-names></name><name><surname>Xiang</surname><given-names>Sunjun</given-names></name><name><surname>Wei</surname><given-names>Gang</given-names></name><name><surname>Wang</surname><given-names>Bin</given-names></name></person-group><article-title>﻿A new Asian leaf litter toad of the genus <italic><tp:taxon-name><tp:taxon-name-part taxon-name-part-type="genus" reg="Leptobrachella">Leptobrachella</tp:taxon-name-part></tp:taxon-name></italic> (<tp:taxon-name><tp:taxon-name-part taxon-name-part-type="class">Amphibia</tp:taxon-name-part></tp:taxon-name>, <tp:taxon-name><tp:taxon-name-part taxon-name-part-type="order">Anura</tp:taxon-name-part></tp:taxon-name>, <tp:taxon-name><tp:taxon-name-part taxon-name-part-type="family">Megophryidae</tp:taxon-name-part></tp:taxon-name>) from central south China</article-title><source>Zookeys</source><day>22</day><month>02</month><year>2023</year><volume>1149</volume><fpage>103</fpage><lpage>134</lpage><pub-id pub-id-type="doi">10.3897/zookeys.1149.85895</pub-id></mixed-citation></tp:treatment-meta><tp:nomenclature><label>﻿</label><tp:taxon-name>
              <object-id xmlns:xlink="http://www.w3.org/1999/xlink" content-type="arpha" xlink:type="simple">1FBBEDDB-99F0-5DBF-9645-B8542C4D0F24</object-id>
              <tp:taxon-name-part taxon-name-part-type="genus" reg="Leptobrachella">Leptobrachella</tp:taxon-name-part>
              <tp:taxon-name-part taxon-name-part-type="species" reg="dong">dong</tp:taxon-name-part>
              <object-id xmlns:xlink="http://www.w3.org/1999/xlink" content-type="zoobank" xlink:type="simple">https://zoobank.org/EECEF9D0-E00F-49E3-B576-8E3A11C688DB</object-id>
            </tp:taxon-name><tp:taxon-status xmlns:xlink="http://www.w3.org/1999/xlink" xlink:type="simple">sp. nov.</tp:taxon-status><xref ref-type="fig" rid="F3">Figs 3</xref><xref ref-type="fig" rid="F4">, 4</xref><xref ref-type="fig" rid="F5">, 5</xref><xref ref-type="table" rid="T1">; Tables 1</xref><xref ref-type="table" rid="T2">, 2</xref><xref ref-type="table" rid="T3">, 3</xref><xref ref-type="table" rid="T4">, 4</xref><xref ref-type="supplementary-material" rid="S1">; Suppl. materials 1</xref><xref ref-type="supplementary-material" rid="S2">, 2</xref><xref ref-type="supplementary-material" rid="S3">, 3</xref></tp:nomenclature><tp:treatment-sec sec-type="type material" id="SECID0EKXAK"><title>Type materials.</title><p><bold><italic>Holotype</italic>.</bold><named-content xmlns:xlink="http://www.w3.org/1999/xlink" content-type="dwc:institutional_code" xlink:title="Chengdu Institute of Biology" xlink:href="http://grbio.org/institution/chengdu-institute-biology-0" xlink:type="simple">CIB</named-content> SSC1757, adult male (Figs <xref ref-type="fig" rid="F3">3</xref>, <xref ref-type="fig" rid="F4">4</xref>), collected by Shengchao Shi in Tongdao County (<named-content xmlns:xlink="http://www.w3.org/1999/xlink" content-type="dwc:verbatimCoordinates" xlink:type="simple"><named-content content-type="geo-json" specific-use="{&#34;type&#34;:&#34;Point&#34;,&#34;coordinates&#34;:[109.952695,26.206674]}" id="NCID0EFYAK" xlink:type="simple">26.206674°N, 109.952695°E</named-content></named-content>, ca. 790 m a.s.l.), Hunan Province, China on 2 April 2017.</p><fig id="F3" position="float" orientation="portrait"><object-id xmlns:xlink="http://www.w3.org/1999/xlink" content-type="doi" xlink:type="simple">10.3897/zookeys.1149.85895.figure3</object-id><object-id xmlns:xlink="http://www.w3.org/1999/xlink" content-type="arpha" xlink:type="simple">5D0C7EB0-A97C-5246-86A7-471AAFF021E0</object-id><label>Figure 3.</label><caption><p>The holotype specimen <named-content xmlns:xlink="http://www.w3.org/1999/xlink" content-type="dwc:institutional_code" xlink:title="Chengdu Institute of Biology" xlink:href="http://grbio.org/institution/chengdu-institute-biology-0" xlink:type="simple">CIB</named-content> SSC1757 of <italic><tp:taxon-name><tp:taxon-name-part taxon-name-part-type="genus" reg="Leptobrachella">Leptobrachella</tp:taxon-name-part><tp:taxon-name-part taxon-name-part-type="species" reg="dong">dong</tp:taxon-name-part></tp:taxon-name></italic> sp. nov. <bold>A</bold> dorsal view <bold>B</bold> ventral view <bold>C</bold> ventral view of hand <bold>D</bold> ventral view of foot.</p></caption><graphic xmlns:xlink="http://www.w3.org/1999/xlink" xlink:href="zookeys-1149-103_article-85895__-g003.jpg" position="float" orientation="portrait" xlink:type="simple" id="oo_814354.jpg"><uri content-type="original_file" xlink:type="simple">https://binary.pensoft.net/fig/814354</uri></graphic></fig><fig id="F4" position="float" orientation="portrait"><object-id xmlns:xlink="http://www.w3.org/1999/xlink" content-type="doi" xlink:type="simple">10.3897/zookeys.1149.85895.figure4</object-id><object-id xmlns:xlink="http://www.w3.org/1999/xlink" content-type="arpha" xlink:type="simple">3C324210-C84F-543C-9EBB-6A15EB57B1E9</object-id><label>Figure 4.</label><caption><p>Photos of the holotype <named-content xmlns:xlink="http://www.w3.org/1999/xlink" content-type="dwc:institutional_code" xlink:title="Chengdu Institute of Biology" xlink:href="http://grbio.org/institution/chengdu-institute-biology-0" xlink:type="simple">CIB</named-content> SSC1757 of <italic><tp:taxon-name><tp:taxon-name-part taxon-name-part-type="genus" reg="Leptobrachella">Leptobrachella</tp:taxon-name-part><tp:taxon-name-part taxon-name-part-type="species" reg="dong">dong</tp:taxon-name-part></tp:taxon-name></italic> sp. nov. in life <bold>A</bold> dorsal view <bold>B</bold> ventral view <bold>C</bold> dorsolateral view <bold>D</bold> ventral view of hand <bold>E</bold> ventral view of foot.</p></caption><graphic xmlns:xlink="http://www.w3.org/1999/xlink" xlink:href="zookeys-1149-103_article-85895__-g004.jpg" position="float" orientation="portrait" xlink:type="simple" id="oo_814355.jpg"><uri content-type="original_file" xlink:type="simple">https://binary.pensoft.net/fig/814355</uri></graphic></fig><p><bold><italic>Paratypes</italic>.</bold> Four adult males <named-content xmlns:xlink="http://www.w3.org/1999/xlink" content-type="dwc:institutional_code" xlink:title="Chengdu Institute of Biology" xlink:href="http://grbio.org/institution/chengdu-institute-biology-0" xlink:type="simple">CIB</named-content> SSC1754, <named-content xmlns:xlink="http://www.w3.org/1999/xlink" content-type="dwc:institutional_code" xlink:title="Chengdu Institute of Biology" xlink:href="http://grbio.org/institution/chengdu-institute-biology-0" xlink:type="simple">CIB</named-content> SSC1758, <named-content xmlns:xlink="http://www.w3.org/1999/xlink" content-type="dwc:institutional_code" xlink:title="Chengdu Institute of Biology" xlink:href="http://grbio.org/institution/chengdu-institute-biology-0" xlink:type="simple">CIB</named-content> SSC1759, <named-content xmlns:xlink="http://www.w3.org/1999/xlink" content-type="dwc:institutional_code" xlink:title="Chengdu Institute of Biology" xlink:href="http://grbio.org/institution/chengdu-institute-biology-0" xlink:type="simple">CIB</named-content> SSC1760, one adult female <named-content xmlns:xlink="http://www.w3.org/1999/xlink" content-type="dwc:institutional_code" xlink:title="Chengdu Institute of Biology" xlink:href="http://grbio.org/institution/chengdu-institute-biology-0" xlink:type="simple">CIB</named-content> SSC1755 and one tadpole <named-content xmlns:xlink="http://www.w3.org/1999/xlink" content-type="dwc:institutional_code" xlink:title="Chengdu Institute of Biology" xlink:href="http://grbio.org/institution/chengdu-institute-biology-0" xlink:type="simple">CIB</named-content> WB2020277 from the same place as holotype collected by Sheng-Chao Shi. Two adult males <named-content xmlns:xlink="http://www.w3.org/1999/xlink" content-type="dwc:institutional_code" xlink:title="Chengdu Institute of Biology" xlink:href="http://grbio.org/institution/chengdu-institute-biology-0" xlink:type="simple">CIB</named-content> LB20220305001 and <named-content xmlns:xlink="http://www.w3.org/1999/xlink" content-type="dwc:institutional_code" xlink:title="Chengdu Institute of Biology" xlink:href="http://grbio.org/institution/chengdu-institute-biology-0" xlink:type="simple">CIB</named-content> LB20220305003 and five adult females <named-content xmlns:xlink="http://www.w3.org/1999/xlink" content-type="dwc:institutional_code" xlink:title="Chengdu Institute of Biology" xlink:href="http://grbio.org/institution/chengdu-institute-biology-0" xlink:type="simple">CIB</named-content> LB20220306003, <named-content xmlns:xlink="http://www.w3.org/1999/xlink" content-type="dwc:institutional_code" xlink:title="Chengdu Institute of Biology" xlink:href="http://grbio.org/institution/chengdu-institute-biology-0" xlink:type="simple">CIB</named-content> LB20220306005, <named-content xmlns:xlink="http://www.w3.org/1999/xlink" content-type="dwc:institutional_code" xlink:title="Chengdu Institute of Biology" xlink:href="http://grbio.org/institution/chengdu-institute-biology-0" xlink:type="simple">CIB</named-content> LB20220305010, <named-content xmlns:xlink="http://www.w3.org/1999/xlink" content-type="dwc:institutional_code" xlink:title="Chengdu Institute of Biology" xlink:href="http://grbio.org/institution/chengdu-institute-biology-0" xlink:type="simple">CIB</named-content> LB20220306008 and <named-content xmlns:xlink="http://www.w3.org/1999/xlink" content-type="dwc:institutional_code" xlink:title="Chengdu Institute of Biology" xlink:href="http://grbio.org/institution/chengdu-institute-biology-0" xlink:type="simple">CIB</named-content> LB20220306009 collected by Shize Li from Congjiang County (<named-content xmlns:xlink="http://www.w3.org/1999/xlink" content-type="dwc:verbatimCoordinates" xlink:type="simple"><named-content content-type="geo-json" specific-use="{&#34;type&#34;:&#34;Point&#34;,&#34;coordinates&#34;:[108.274189,25.572492]}" id="NCID0EB4AK" xlink:type="simple">25.572492°N, 108.274189°E</named-content></named-content>, 1200 m a.s.l.), Guizhou Province, China on 6 March 2022. Two adult males <named-content xmlns:xlink="http://www.w3.org/1999/xlink" content-type="dwc:institutional_code" xlink:title="Chengdu Institute of Biology" xlink:href="http://grbio.org/institution/chengdu-institute-biology-0" xlink:type="simple">CIB</named-content> LB20220311001 and <named-content xmlns:xlink="http://www.w3.org/1999/xlink" content-type="dwc:institutional_code" xlink:title="Chengdu Institute of Biology" xlink:href="http://grbio.org/institution/chengdu-institute-biology-0" xlink:type="simple">CIB</named-content> LB20220311002 collected by Jing Liu from the same place as Congjiang County, Guizhou Province, China on 11 March 2022; One adult female <named-content xmlns:xlink="http://www.w3.org/1999/xlink" content-type="dwc:institutional_code" xlink:title="Chengdu Institute of Biology" xlink:href="http://grbio.org/institution/chengdu-institute-biology-0" xlink:type="simple">CIB</named-content> ZNY2022003 and two adult males <named-content xmlns:xlink="http://www.w3.org/1999/xlink" content-type="dwc:institutional_code" xlink:title="Chengdu Institute of Biology" xlink:href="http://grbio.org/institution/chengdu-institute-biology-0" xlink:type="simple">CIB</named-content> ZNY2022001 and <named-content xmlns:xlink="http://www.w3.org/1999/xlink" content-type="dwc:institutional_code" xlink:title="Chengdu Institute of Biology" xlink:href="http://grbio.org/institution/chengdu-institute-biology-0" xlink:type="simple">CIB</named-content> ZNY2022002 collected by Fu Shu and four adult males <named-content xmlns:xlink="http://www.w3.org/1999/xlink" content-type="dwc:institutional_code" xlink:title="Chengdu Institute of Biology" xlink:href="http://grbio.org/institution/chengdu-institute-biology-0" xlink:type="simple">CIB</named-content> ZNY2022010, <named-content xmlns:xlink="http://www.w3.org/1999/xlink" content-type="dwc:institutional_code" xlink:title="Chengdu Institute of Biology" xlink:href="http://grbio.org/institution/chengdu-institute-biology-0" xlink:type="simple">CIB</named-content> ZNY2022011, <named-content xmlns:xlink="http://www.w3.org/1999/xlink" content-type="dwc:institutional_code" xlink:title="Chengdu Institute of Biology" xlink:href="http://grbio.org/institution/chengdu-institute-biology-0" xlink:type="simple">CIB</named-content> ZNY2022012 and <named-content xmlns:xlink="http://www.w3.org/1999/xlink" content-type="dwc:institutional_code" xlink:title="Chengdu Institute of Biology" xlink:href="http://grbio.org/institution/chengdu-institute-biology-0" xlink:type="simple">CIB</named-content> ZNY2022013 collected by Keji Guo from the same place as Suining County (<named-content xmlns:xlink="http://www.w3.org/1999/xlink" content-type="dwc:verbatimCoordinates" xlink:type="simple"><named-content content-type="geo-json" specific-use="{&#34;type&#34;:&#34;Point&#34;,&#34;coordinates&#34;:[110.093467,26.401561]}" id="NCID0EW5AK" xlink:type="simple">26.401561°N, 110.093467°E</named-content></named-content>, 620 m a.s.l.), Hunan Province, China on 15 March 2022.</p></tp:treatment-sec><tp:treatment-sec sec-type="diagnosis" id="SECID0E25AK"><title>Diagnosis.</title><p><italic><tp:taxon-name><tp:taxon-name-part taxon-name-part-type="genus" reg="Leptobrachella">Leptobrachella</tp:taxon-name-part><tp:taxon-name-part taxon-name-part-type="species" reg="dong">dong</tp:taxon-name-part></tp:taxon-name></italic> sp. nov. is assigned to the genus <italic><tp:taxon-name><tp:taxon-name-part taxon-name-part-type="genus" reg="Leptobrachella">Leptobrachella</tp:taxon-name-part></tp:taxon-name></italic>, based on molecular data and the following morphological characters: medium size, rounded finger tips, the presence of an elevated inner palmar tubercle not continuous to the thumb, presence of macroglands on body (including supra-axillary, pectoral and femoral glands), vomerine teeth absent, tubercles on eyelids and anterior tip of snout with vertical white bar (<xref ref-type="bibr" rid="B18">Dubois 1983</xref>; <xref ref-type="bibr" rid="B25">Fei et al. 2009</xref>).</p><p><italic><tp:taxon-name><tp:taxon-name-part taxon-name-part-type="genus" reg="Leptobrachella">Leptobrachella</tp:taxon-name-part><tp:taxon-name-part taxon-name-part-type="species" reg="dong">dong</tp:taxon-name-part></tp:taxon-name></italic> sp. nov. could be distinguished from its congeners by a combination of the following characters: (1) body of medium size (SVL 29.2–32.0 mm in 15 adult males and 37.4–43.1 mm in seven adult females); (2) distinct black spots present on flanks; toes rudimentary webbed, with wide lateral fringes; (3) ventral belly white with distinct nebulous brown speckling on ventrolateral flanks; (4) skin on dorsum shagreened with fine tiny granules or short ridges; (5) heels overlapped when thighs are positioned at right angles to the body; (6) tibia-tarsal articulation reaches the middle eye; (7) dorsal surface of tadpole semi-transparent light brown, spots on tail absent, keratodont row formula I: 3+3/2+2: I; (8) calls with two types, at dominant frequency (5.1 ± 0.4 kHz).</p></tp:treatment-sec><tp:treatment-sec sec-type="description" id="SECID0EIABK"><title>Description of holotype.</title><p>Adult male. SVL in 32.0 mm. Head width almost equal with head length slightly (<abbrev xmlns:xlink="http://www.w3.org/1999/xlink" xlink:title="head width" id="ABBRID0EOABK" xlink:type="simple">HDW</abbrev> / <abbrev xmlns:xlink="http://www.w3.org/1999/xlink" xlink:title="head length" id="ABBRID0ESABK" xlink:type="simple">HDL</abbrev> 1.03); snout rounded in both ventral view and lateral view, projecting slightly beyond margin of the lower jaw; nostril closer to snout than eye; loreal region oblique; canthus rostralis indistinct; eyes large (<abbrev xmlns:xlink="http://www.w3.org/1999/xlink" xlink:title="eye diameter" id="ABBRID0EWABK" xlink:type="simple">ED</abbrev> / <abbrev xmlns:xlink="http://www.w3.org/1999/xlink" xlink:title="head length" id="ABBRID0E1ABK" xlink:type="simple">HDL</abbrev> 0.40), eye diameter slightly longer than snout length (<abbrev xmlns:xlink="http://www.w3.org/1999/xlink" xlink:title="eye diameter" id="ABBRID0E5ABK" xlink:type="simple">ED</abbrev> / <abbrev xmlns:xlink="http://www.w3.org/1999/xlink" xlink:title="snout length (distance from the tip of the snout to the anterior corner of the eye)" id="ABBRID0ECBBK" xlink:type="simple">SL</abbrev> 1.07), eyes notably protuberant in both dorsal and lateral views, pupil vertical; tympanum distinct, rounded, tympanum diameter smaller than eye (<abbrev xmlns:xlink="http://www.w3.org/1999/xlink" xlink:title="maximal tympanum diameter" id="ABBRID0EGBBK" xlink:type="simple">TYD</abbrev> / <abbrev xmlns:xlink="http://www.w3.org/1999/xlink" xlink:title="eye diameter" id="ABBRID0EKBBK" xlink:type="simple">ED</abbrev> 0.38), upper margin of tympanum in contact with supratympanic ridge; vomerine teeth absent; tongue notched behind; supratympanic ridge distinct, extending from posterior corner of eye to supra-axillary gland.</p><p>Fore-limb relatively long (<abbrev xmlns:xlink="http://www.w3.org/1999/xlink" xlink:title="length of lower arm and hand" id="ABBRID0EQBBK" xlink:type="simple">LAL</abbrev> / SVL 0.46), fingers long and slender (<abbrev xmlns:xlink="http://www.w3.org/1999/xlink" xlink:title="Maximum Likelihood" id="ABBRID0EUBBK" xlink:type="simple">ML</abbrev> / SVL 0.25), webbing absent, lateral fringes on fingers narrow; relative finger lengths II &lt; I &lt; IV &lt; III; tips of fingers rounded and slightly swollen; subarticular tubercles absent on fingers, inner metacarpal tubercle large and rounded, separated from the smaller, round outer metacarpal; supra-axillary glands oval.</p><p>Hind-limb relatively long (<abbrev xmlns:xlink="http://www.w3.org/1999/xlink" xlink:title="hind-limb length" id="ABBRID0E1BBK" xlink:type="simple">HLL</abbrev> / SVL 1.53), heels overlapping when the tibias perpendicular to the body axis; tibio-tarsal articulation of adpressed limb reaching middle of eye, tibia length about half of snout-vent length (<abbrev xmlns:xlink="http://www.w3.org/1999/xlink" xlink:title="tibia length" id="ABBRID0E5BBK" xlink:type="simple">TL</abbrev> / SVL 0.49); relative toe length: I &lt; II &lt; V &lt; III &lt; IV; toe tips rounded and slightly swollen; rudimentary webbing present between all five toes; wide lateral fringes present on all toes; dermal ridges under fourth toes interrupted; subarticular tubercles distinct under the base of II, III and IV toe; inner metatarsal tubercle oval and distinct, outer metatarsal tubercle absent (Fig. <xref ref-type="fig" rid="F3">3C</xref>).</p><p>Dorsal skin relatively smooth with small tubercles and short folds; supra-axillary gland distinct and yellowish; pectoral gland small and indistinct; round femoral glands present and protuberant on rear of thigh, closer to knee than to vent; femoral adipose glands distinct, attached to inner side of skin on posterior ventral surface of thigh; ventral skin smooth; ventrolateral glands forming a distinct white line on flanks.</p></tp:treatment-sec><tp:treatment-sec sec-type="Colouration of holotype in life" id="SECID0EHCBK"><title>Colouration of holotype in life.</title><p>In life, dorsal surface of head and trunk yellowish-brown, with distinct olive reverse-triangle dark markings between eyes connecting to a dark W-shaped marking between axillae that are fringed with greyish-white colour; elbow to upper arm distinctly yellowish-orange in colour on the dorsum; four transverse black bars present on dorsal surface of thighs and three on dorsal surface of lower arm; one dark blotch between nostril and eyes on loreal region and a dark blotch under the eye; supratympanic ridge reddish and a large black marking under supratympanic ridge; distinct dark blotches on ﬂanks from groin to axilla, longitudinally in two rows; ventral surfaces light coloured; throat and ventral arms pinkish with cream speckling on margins; chest and belly cream white, on the lateral belly with dense brown speckling; ventral hind-limbs pinkish with sparse white glands; upper iris copper, lower iris silver.</p></tp:treatment-sec><tp:treatment-sec sec-type="Preserved holotype colouration" id="SECID0EMCBK"><title>Preserved holotype colouration.</title><p>Dorsum of body and limbs fading to brown copper; transverse bars on limbs becoming more distinct. Ventral surface of body and limbs fading to cream white. Supra-axillary, femoral and pectoral glands fading to cream yellow.</p></tp:treatment-sec><tp:treatment-sec sec-type="variation" id="SECID0ERCBK"><title>Variations.</title><p>Measurements and basic statistics of adult specimens are presented in Suppl. materials <xref ref-type="supplementary-material" rid="S1">1</xref>, <xref ref-type="supplementary-material" rid="S3">3</xref>, respectively. Females larger than males (29.2–34.2 mm in 15 adult males and 34.4–43.1 mm in seven adult females) and, in <named-content xmlns:xlink="http://www.w3.org/1999/xlink" content-type="dwc:institutional_code" xlink:title="Chengdu Institute of Biology" xlink:href="http://grbio.org/institution/chengdu-institute-biology-0" xlink:type="simple">CIB</named-content> LB20220311002, dark blotch between nostril and eyes on loreal region absent (Fig. <xref ref-type="fig" rid="F5">5A</xref>); in CIBSCC1754, a patch on the outside of the reverse-triangle dark markings between eyes (Fig. <xref ref-type="fig" rid="F5">5B</xref>); in <named-content xmlns:xlink="http://www.w3.org/1999/xlink" content-type="dwc:institutional_code" xlink:title="Chengdu Institute of Biology" xlink:href="http://grbio.org/institution/chengdu-institute-biology-0" xlink:type="simple">CIB</named-content> LB20220305005, no longitudinal stripes along dorsolateral body (Fig. <xref ref-type="fig" rid="F5">5C</xref>); in <named-content xmlns:xlink="http://www.w3.org/1999/xlink" content-type="dwc:institutional_code" xlink:title="Chengdu Institute of Biology" xlink:href="http://grbio.org/institution/chengdu-institute-biology-0" xlink:type="simple">CIB</named-content> LB20220306008, the colouration of head and anterior dorsum is darker than the posterior (Fig. <xref ref-type="fig" rid="F5">5D</xref>).</p><fig id="F5" position="float" orientation="portrait"><object-id xmlns:xlink="http://www.w3.org/1999/xlink" content-type="doi" xlink:type="simple">10.3897/zookeys.1149.85895.figure5</object-id><object-id xmlns:xlink="http://www.w3.org/1999/xlink" content-type="arpha" xlink:type="simple">01EB33F3-597B-5867-9114-BE00B4EEA058</object-id><label>Figure 5.</label><caption><p>Colour variation in <italic><tp:taxon-name><tp:taxon-name-part taxon-name-part-type="genus" reg="Leptobrachella">Leptobrachella</tp:taxon-name-part><tp:taxon-name-part taxon-name-part-type="species" reg="dong">dong</tp:taxon-name-part></tp:taxon-name></italic> sp. nov. <bold>A</bold> dorsolateral view of the male specimen <named-content xmlns:xlink="http://www.w3.org/1999/xlink" content-type="dwc:institutional_code" xlink:title="Chengdu Institute of Biology" xlink:href="http://grbio.org/institution/chengdu-institute-biology-0" xlink:type="simple">CIB</named-content> LB20220311002 <bold>B</bold> dorsal view of the male specimen <named-content xmlns:xlink="http://www.w3.org/1999/xlink" content-type="dwc:institutional_code" xlink:title="Chengdu Institute of Biology" xlink:href="http://grbio.org/institution/chengdu-institute-biology-0" xlink:type="simple">CIB</named-content> SCC1754 <bold>C</bold> dorsal view of the female specimen <named-content xmlns:xlink="http://www.w3.org/1999/xlink" content-type="dwc:institutional_code" xlink:title="Chengdu Institute of Biology" xlink:href="http://grbio.org/institution/chengdu-institute-biology-0" xlink:type="simple">CIB</named-content> LB20220305005 <bold>D</bold> dorsal view of the female specimen <named-content xmlns:xlink="http://www.w3.org/1999/xlink" content-type="dwc:institutional_code" xlink:title="Chengdu Institute of Biology" xlink:href="http://grbio.org/institution/chengdu-institute-biology-0" xlink:type="simple">CIB</named-content> LB20220306008.</p></caption><graphic xmlns:xlink="http://www.w3.org/1999/xlink" xlink:href="zookeys-1149-103_article-85895__-g005.jpg" position="float" orientation="portrait" xlink:type="simple" id="oo_814356.jpg"><uri content-type="original_file" xlink:type="simple">https://binary.pensoft.net/fig/814356</uri></graphic></fig></tp:treatment-sec><tp:treatment-sec sec-type="Bioacoustics" id="SECID0ESFBK"><title>Bioacoustics.</title><p>(Fig. <xref ref-type="fig" rid="F6">6</xref>; Suppl. material <xref ref-type="supplementary-material" rid="S3">3</xref>). Calls recorded at temperatures 11.2 to 15.0 °C. Descriptions based on six sequenced adults (Suppl. material <xref ref-type="supplementary-material" rid="S3">3</xref>) and 157 calls were measured. Dominant frequency of all type of calls is 4.4–5.6 kHz (5.1 ± 0.4) kHz, call duration is 203.783 ± 161.7 ms, call interval is 1238.3 ± 2034.5 ms, call repetition rate is 1.61 ± 0.9 (calls/s). Additionally, the calls were of two types. The first type (type A) consists of repeated short notes (Fig. <xref ref-type="fig" rid="F6">6A, B</xref>), and the second type (type B) consists of two repeated short notes and with longer call duration (524.2 ± 64.2 ms) and shorter call interval (148.8 ± 72.8 ms) than type A (Fig. <xref ref-type="fig" rid="F6">6C, D</xref>). Amplitude of type A was largest at first pulse, drastic reducing in the following pulses; amplitude of second note of type A about half of the first note; amplitude of type B with highest pulse at the beginning of each note and decreasing towards to the end.</p><fig id="F6" position="float" orientation="portrait"><object-id xmlns:xlink="http://www.w3.org/1999/xlink" content-type="doi" xlink:type="simple">10.3897/zookeys.1149.85895.figure6</object-id><object-id xmlns:xlink="http://www.w3.org/1999/xlink" content-type="arpha" xlink:type="simple">16FF0AAD-45E8-557F-8779-4AD429A66AAC</object-id><label>Figure 6.</label><caption><p>Advertisement calls of <italic><tp:taxon-name><tp:taxon-name-part taxon-name-part-type="genus" reg="Leptobrachella">Leptobrachella</tp:taxon-name-part><tp:taxon-name-part taxon-name-part-type="species" reg="dong">dong</tp:taxon-name-part></tp:taxon-name></italic> sp. nov. <bold>A, B</bold> waveform and sonogram of the first call type (type A) over 2 seconds of the paratype <named-content xmlns:xlink="http://www.w3.org/1999/xlink" content-type="dwc:institutional_code" xlink:title="Chengdu Institute of Biology" xlink:href="http://grbio.org/institution/chengdu-institute-biology-0" xlink:type="simple">CIB</named-content> LB20220311002, respectively <bold>C, D</bold> waveform and sonogram of the second call type (type B) over 2 seconds of the holotype <named-content xmlns:xlink="http://www.w3.org/1999/xlink" content-type="dwc:institutional_code" xlink:title="Chengdu Institute of Biology" xlink:href="http://grbio.org/institution/chengdu-institute-biology-0" xlink:type="simple">CIB</named-content> SSC1757, respectively.</p></caption><graphic xmlns:xlink="http://www.w3.org/1999/xlink" xlink:href="zookeys-1149-103_article-85895__-g006.jpg" position="float" orientation="portrait" xlink:type="simple" id="oo_814357.jpg"><uri content-type="original_file" xlink:type="simple">https://binary.pensoft.net/fig/814357</uri></graphic></fig></tp:treatment-sec><tp:treatment-sec sec-type="comparisons" id="SECID0ESHBK"><title>Comparisons.</title><p>Compared with the 26 known congeners occurring south of the Isthmus of Kra, <italic><tp:taxon-name><tp:taxon-name-part taxon-name-part-type="genus" reg="Leptobrachella">Leptobrachella</tp:taxon-name-part><tp:taxon-name-part taxon-name-part-type="species" reg="dong">dong</tp:taxon-name-part></tp:taxon-name></italic> sp. nov. could be distinguished from them by several characters: by having supra-axillary and ventrolateral glands, the new species differs from <italic><tp:taxon-name><tp:taxon-name-part taxon-name-part-type="genus" reg="Leptobrachella">L.</tp:taxon-name-part><tp:taxon-name-part taxon-name-part-type="species" reg="arayai">arayai</tp:taxon-name-part></tp:taxon-name></italic>, <italic><tp:taxon-name><tp:taxon-name-part taxon-name-part-type="genus" reg="Leptolalax">L.</tp:taxon-name-part><tp:taxon-name-part taxon-name-part-type="species" reg="dringi">dringi</tp:taxon-name-part></tp:taxon-name></italic>, <italic><tp:taxon-name><tp:taxon-name-part taxon-name-part-type="genus" reg="Leptobrachella">L.</tp:taxon-name-part><tp:taxon-name-part taxon-name-part-type="species" reg="fritinniens">fritinniens</tp:taxon-name-part></tp:taxon-name></italic>, <italic><tp:taxon-name><tp:taxon-name-part taxon-name-part-type="genus" reg="Leptolalax">L.</tp:taxon-name-part><tp:taxon-name-part taxon-name-part-type="species" reg="gracilis">gracilis</tp:taxon-name-part></tp:taxon-name></italic>, <italic><tp:taxon-name><tp:taxon-name-part taxon-name-part-type="genus" reg="Leptobrachella">L.</tp:taxon-name-part><tp:taxon-name-part taxon-name-part-type="species" reg="hamidi">hamidi</tp:taxon-name-part></tp:taxon-name></italic>, <italic><tp:taxon-name><tp:taxon-name-part taxon-name-part-type="genus" reg="Leptobrachella">L.</tp:taxon-name-part><tp:taxon-name-part taxon-name-part-type="species" reg="heteropus">heteropus</tp:taxon-name-part></tp:taxon-name></italic>, <italic><tp:taxon-name><tp:taxon-name-part taxon-name-part-type="genus" reg="Leptobrachella">L.</tp:taxon-name-part><tp:taxon-name-part taxon-name-part-type="species" reg="kajangensis">kajangensis</tp:taxon-name-part></tp:taxon-name></italic>, <italic><tp:taxon-name><tp:taxon-name-part taxon-name-part-type="genus" reg="Leptobrachella">L.</tp:taxon-name-part><tp:taxon-name-part taxon-name-part-type="species" reg="kecil">kecil</tp:taxon-name-part></tp:taxon-name></italic>, <italic><tp:taxon-name><tp:taxon-name-part taxon-name-part-type="genus" reg="Leptobrachella">L.</tp:taxon-name-part><tp:taxon-name-part taxon-name-part-type="species" reg="marmorata">marmorata</tp:taxon-name-part></tp:taxon-name></italic>, <italic><tp:taxon-name><tp:taxon-name-part taxon-name-part-type="genus" reg="Leptobrachella">L.</tp:taxon-name-part><tp:taxon-name-part taxon-name-part-type="species" reg="maura">maura</tp:taxon-name-part></tp:taxon-name></italic>, <italic><tp:taxon-name><tp:taxon-name-part taxon-name-part-type="genus" reg="Leptobrachella">L.</tp:taxon-name-part><tp:taxon-name-part taxon-name-part-type="species" reg="melanoleuca">melanoleuca</tp:taxon-name-part></tp:taxon-name></italic>, <italic><tp:taxon-name><tp:taxon-name-part taxon-name-part-type="genus" reg="Leptobrachella">L.</tp:taxon-name-part><tp:taxon-name-part taxon-name-part-type="species" reg="picta">picta</tp:taxon-name-part></tp:taxon-name></italic>, <italic><tp:taxon-name><tp:taxon-name-part taxon-name-part-type="genus" reg="Leptobrachella">L.</tp:taxon-name-part><tp:taxon-name-part taxon-name-part-type="species" reg="platycephala">platycephala</tp:taxon-name-part></tp:taxon-name></italic>, <italic><tp:taxon-name><tp:taxon-name-part taxon-name-part-type="genus" reg="Leptobrachella">L.</tp:taxon-name-part><tp:taxon-name-part taxon-name-part-type="species" reg="sabahmontana">sabahmontana</tp:taxon-name-part></tp:taxon-name></italic>, and <italic><tp:taxon-name><tp:taxon-name-part taxon-name-part-type="genus" reg="Leptobrachella">L.</tp:taxon-name-part><tp:taxon-name-part taxon-name-part-type="species" reg="sola">sola</tp:taxon-name-part></tp:taxon-name></italic> (vs. absent in the latter); by having rounded fingertips and moderate body size (29.2–34.2 mm in 15 adult males and 34.4–43.1 mm in seven adult females), the new species differs from the following species with pointed fingertips and smaller body size: <italic><tp:taxon-name><tp:taxon-name-part taxon-name-part-type="genus" reg="Leptobrachella">L.</tp:taxon-name-part><tp:taxon-name-part taxon-name-part-type="species" reg="baluensis">baluensis</tp:taxon-name-part></tp:taxon-name></italic> (14.9–15.9 mm in males), <italic><tp:taxon-name><tp:taxon-name-part taxon-name-part-type="genus" reg="Leptobrachella">L.</tp:taxon-name-part><tp:taxon-name-part taxon-name-part-type="species" reg="bondangensis">bondangensis</tp:taxon-name-part></tp:taxon-name></italic> (17.8 mm in male), <italic><tp:taxon-name><tp:taxon-name-part taxon-name-part-type="genus" reg="Leptobrachella">L.</tp:taxon-name-part><tp:taxon-name-part taxon-name-part-type="species" reg="brevicrus">brevicrus</tp:taxon-name-part></tp:taxon-name></italic> (17.1–17.8 mm in males), <italic><tp:taxon-name><tp:taxon-name-part taxon-name-part-type="genus" reg="Leptobrachella">L.</tp:taxon-name-part><tp:taxon-name-part taxon-name-part-type="species" reg="fusca">fusca</tp:taxon-name-part></tp:taxon-name></italic> (16.3 mm in male), <italic><tp:taxon-name><tp:taxon-name-part taxon-name-part-type="genus" reg="Leptobrachella">L.</tp:taxon-name-part><tp:taxon-name-part taxon-name-part-type="species" reg="itiokai">itiokai</tp:taxon-name-part></tp:taxon-name></italic> (15.2–16.7 mm in males), <italic><tp:taxon-name><tp:taxon-name-part taxon-name-part-type="genus" reg="Leptobrachella">L.</tp:taxon-name-part><tp:taxon-name-part taxon-name-part-type="species" reg="juliandringi">juliandringi</tp:taxon-name-part></tp:taxon-name></italic> (17.0–17.2 mm in males), <italic><tp:taxon-name><tp:taxon-name-part taxon-name-part-type="genus" reg="Leptobrachella">L.</tp:taxon-name-part><tp:taxon-name-part taxon-name-part-type="species" reg="mjobergi">mjobergi</tp:taxon-name-part></tp:taxon-name></italic> (15.7–19.0 mm in males), <italic><tp:taxon-name><tp:taxon-name-part taxon-name-part-type="genus" reg="Leptobrachella">L.</tp:taxon-name-part><tp:taxon-name-part taxon-name-part-type="species" reg="natunae">natunae</tp:taxon-name-part></tp:taxon-name></italic> (17.6 mm in one adult male), <italic><tp:taxon-name><tp:taxon-name-part taxon-name-part-type="genus" reg="Leptobrachella">L.</tp:taxon-name-part><tp:taxon-name-part taxon-name-part-type="species" reg="palmata">palmata</tp:taxon-name-part></tp:taxon-name></italic> (14.4–16.8 mm in males), <italic><tp:taxon-name><tp:taxon-name-part taxon-name-part-type="genus" reg="Leptobrachella">L.</tp:taxon-name-part><tp:taxon-name-part taxon-name-part-type="species" reg="parva">parva</tp:taxon-name-part></tp:taxon-name></italic> (15.0–16.9 mm in males) and <italic><tp:taxon-name><tp:taxon-name-part taxon-name-part-type="genus" reg="Leptobrachella">L.</tp:taxon-name-part><tp:taxon-name-part taxon-name-part-type="species" reg="serasanae">serasanae</tp:taxon-name-part></tp:taxon-name></italic> (16.9 mm in female).</p><p><italic><tp:taxon-name><tp:taxon-name-part taxon-name-part-type="genus" reg="Leptobrachella">Leptobrachella</tp:taxon-name-part><tp:taxon-name-part taxon-name-part-type="species" reg="dong">dong</tp:taxon-name-part></tp:taxon-name></italic> sp. nov. could also be identified from 65 known <italic><tp:taxon-name><tp:taxon-name-part taxon-name-part-type="genus" reg="Leptobrachella">Leptobrachella</tp:taxon-name-part></tp:taxon-name></italic> species occurring north of the Isthmus of Kra by some characters (see Table <xref ref-type="table" rid="T4">4</xref>).</p><table-wrap id="T3" position="float" orientation="portrait"><label>Table 3.</label><caption><p>Basic statistics for the measurements of <italic><tp:taxon-name><tp:taxon-name-part taxon-name-part-type="genus" reg="Leptobrachella">Leptobrachella</tp:taxon-name-part><tp:taxon-name-part taxon-name-part-type="species" reg="dong">dong</tp:taxon-name-part></tp:taxon-name></italic> sp. nov. Units in mm. See abbreviations for characters in the Materials and methods section.</p></caption><table id="TID0EBIEK" rules="all"><tbody><tr><th rowspan="2" colspan="1">Measurement</th><th rowspan="1" colspan="2">Male (n = 15)</th><th rowspan="1" colspan="2">Female (n = 7)</th></tr><tr><th rowspan="1" colspan="1">Ranging</th><th rowspan="1" colspan="1">Mean ± SD</th><th rowspan="1" colspan="1">Ranging</th><th rowspan="1" colspan="1">Mean ± SD</th></tr><tr><td rowspan="1" colspan="1">SVL</td><td rowspan="1" colspan="1">29.2–34.2</td><td rowspan="1" colspan="1">30.9 ± 1.4</td><td rowspan="1" colspan="1">34.4–43.1</td><td rowspan="1" colspan="1">39.4 ± 2.8</td></tr><tr><td rowspan="1" colspan="1">
                      <abbrev xmlns:xlink="http://www.w3.org/1999/xlink" xlink:title="head length" id="ABBRID0E4TBK" xlink:type="simple">HDL</abbrev>
                    </td><td rowspan="1" colspan="1">9.8–11.7</td><td rowspan="1" colspan="1">10.5 ± 0.6</td><td rowspan="1" colspan="1">11.8–13.8</td><td rowspan="1" colspan="1">12.7 ± 0.7</td></tr><tr><td rowspan="1" colspan="1">
                      <abbrev xmlns:xlink="http://www.w3.org/1999/xlink" xlink:title="head width" id="ABBRID0ESUBK" xlink:type="simple">HDW</abbrev>
                    </td><td rowspan="1" colspan="1">9.8–12.2</td><td rowspan="1" colspan="1">11.0 ± 0.7</td><td rowspan="1" colspan="1">12.4–14.5</td><td rowspan="1" colspan="1">13.7 ± 0.8</td></tr><tr><td rowspan="1" colspan="1">
                      <abbrev xmlns:xlink="http://www.w3.org/1999/xlink" xlink:title="snout length (distance from the tip of the snout to the anterior corner of the eye)" id="ABBRID0EHVBK" xlink:type="simple">SL</abbrev>
                    </td><td rowspan="1" colspan="1">4.0–5.0</td><td rowspan="1" colspan="1">4.5 ± 0.3</td><td rowspan="1" colspan="1">4.9–6.3</td><td rowspan="1" colspan="1">5.6 ± 0.4</td></tr><tr><td rowspan="1" colspan="1">
                      <abbrev xmlns:xlink="http://www.w3.org/1999/xlink" xlink:title="internasal distance" id="ABBRID0E3VBK" xlink:type="simple">IND</abbrev>
                    </td><td rowspan="1" colspan="1">2.8–4.4</td><td rowspan="1" colspan="1">3.3 ± 0.4</td><td rowspan="1" colspan="1">3.4–4.7</td><td rowspan="1" colspan="1">4.3 ± 0.5</td></tr><tr><td rowspan="1" colspan="1">
                      <abbrev xmlns:xlink="http://www.w3.org/1999/xlink" xlink:title="interorbital distance" id="ABBRID0ERWBK" xlink:type="simple">IOD</abbrev>
                    </td><td rowspan="1" colspan="1">2.3–3.9</td><td rowspan="1" colspan="1">3.2 ± 0.5</td><td rowspan="1" colspan="1">3.4–4.1</td><td rowspan="1" colspan="1">3.6 ± 0.2</td></tr><tr><td rowspan="1" colspan="1">
                      <abbrev xmlns:xlink="http://www.w3.org/1999/xlink" xlink:title="upper eyelid width" id="ABBRID0EGXBK" xlink:type="simple">UEW</abbrev>
                    </td><td rowspan="1" colspan="1">2.6–3.4</td><td rowspan="1" colspan="1">2.9 ± 0.2</td><td rowspan="1" colspan="1">2.9–4.3</td><td rowspan="1" colspan="1">3.6 ± 0.5</td></tr><tr><td rowspan="1" colspan="1">
                      <abbrev xmlns:xlink="http://www.w3.org/1999/xlink" xlink:title="eye diameter" id="ABBRID0E2XBK" xlink:type="simple">ED</abbrev>
                    </td><td rowspan="1" colspan="1">3.6–4.4</td><td rowspan="1" colspan="1">4.1 ± 0.2</td><td rowspan="1" colspan="1">4.2–5.3</td><td rowspan="1" colspan="1">4.8 ± 0.4</td></tr><tr><td rowspan="1" colspan="1">
                      <abbrev xmlns:xlink="http://www.w3.org/1999/xlink" xlink:title="maximal tympanum diameter" id="ABBRID0EQYBK" xlink:type="simple">TYD</abbrev>
                    </td><td rowspan="1" colspan="1">1.5–2.2</td><td rowspan="1" colspan="1">1.7 ± 0.2</td><td rowspan="1" colspan="1">1.6–3.0</td><td rowspan="1" colspan="1">2.5 ± 0.4</td></tr><tr><td rowspan="1" colspan="1">
                      <abbrev xmlns:xlink="http://www.w3.org/1999/xlink" xlink:title="length of lower arm and hand" id="ABBRID0EFZBK" xlink:type="simple">LAL</abbrev>
                    </td><td rowspan="1" colspan="1">13.5–15.5</td><td rowspan="1" colspan="1">14.6 ± 0.5</td><td rowspan="1" colspan="1">16.8–18.9</td><td rowspan="1" colspan="1">17.9 ± 0.9</td></tr><tr><td rowspan="1" colspan="1">
                      <abbrev xmlns:xlink="http://www.w3.org/1999/xlink" xlink:title="Maximum Likelihood" id="ABBRID0E1ZBK" xlink:type="simple">ML</abbrev>
                    </td><td rowspan="1" colspan="1">7.2–8.6</td><td rowspan="1" colspan="1">7.9 ± 0.4</td><td rowspan="1" colspan="1">8.6–10.5</td><td rowspan="1" colspan="1">9.6 ± 0.7</td></tr><tr><td rowspan="1" colspan="1">
                      <abbrev xmlns:xlink="http://www.w3.org/1999/xlink" xlink:title="tibia length" id="ABBRID0EP1BK" xlink:type="simple">TL</abbrev>
                    </td><td rowspan="1" colspan="1">14.5–16.4</td><td rowspan="1" colspan="1">15.2 ± 0.7</td><td rowspan="1" colspan="1">17.4–19.6</td><td rowspan="1" colspan="1">18.3 ± 0.8</td></tr><tr><td rowspan="1" colspan="1">
                      <abbrev xmlns:xlink="http://www.w3.org/1999/xlink" xlink:title="foot length" id="ABBRID0EE2BK" xlink:type="simple">FL</abbrev>
                    </td><td rowspan="1" colspan="1">13.5–15.5</td><td rowspan="1" colspan="1">14.5 ± 0.6</td><td rowspan="1" colspan="1">17.4–19.4</td><td rowspan="1" colspan="1">17.9 ± 1.0</td></tr><tr><td rowspan="1" colspan="1">
                      <abbrev xmlns:xlink="http://www.w3.org/1999/xlink" xlink:title="hind-limb length" id="ABBRID0EZ2BK" xlink:type="simple">HLL</abbrev>
                    </td><td rowspan="1" colspan="1">41.3–51.6</td><td rowspan="1" colspan="1">47.6 ± 3.1</td><td rowspan="1" colspan="1">54.6–62.5</td><td rowspan="1" colspan="1">58.4 ± 2.9</td></tr></tbody></table></table-wrap><table-wrap id="T4" position="float" orientation="portrait"><label>Table 4.</label><caption><p>Diagnosis characters on morphology of <italic><tp:taxon-name><tp:taxon-name-part taxon-name-part-type="genus" reg="Leptobrachella">Leptobrachella</tp:taxon-name-part><tp:taxon-name-part taxon-name-part-type="species" reg="dong">dong</tp:taxon-name-part></tp:taxon-name></italic> sp. nov. from other congeners.</p></caption><table id="TID0EOUEK" rules="all"><tbody><tr><th rowspan="1" colspan="1">ID</th><th rowspan="1" colspan="1">Species</th><th rowspan="1" colspan="1">Male SVL (mm)</th><th rowspan="1" colspan="1">Female SVL (mm)</th><th rowspan="1" colspan="1">Black spots on flanks</th><th rowspan="1" colspan="1">Toes webbing</th><th rowspan="1" colspan="1">Fringes on toes</th><th rowspan="1" colspan="1">Ventral colouration</th><th rowspan="1" colspan="1">Dorsal skin texture</th></tr><tr><td rowspan="1" colspan="1">1</td><td rowspan="1" colspan="1"><italic><tp:taxon-name><tp:taxon-name-part taxon-name-part-type="genus" reg="Leptobrachella">Leptobrachella</tp:taxon-name-part><tp:taxon-name-part taxon-name-part-type="species" reg="dong">dong</tp:taxon-name-part></tp:taxon-name></italic> sp. nov.</td><td rowspan="1" colspan="1">29.2–32.0</td><td rowspan="1" colspan="1">34.4–43.1</td><td rowspan="1" colspan="1">Yes</td><td rowspan="1" colspan="1">Rudimentary</td><td rowspan="1" colspan="1">Wide</td><td rowspan="1" colspan="1">White with distinct nebulous brown speckling on ventrolateral flanks</td><td rowspan="1" colspan="1">Shagreened with fine tubercles</td></tr><tr><td rowspan="1" colspan="1">2</td><td rowspan="1" colspan="1">
                      <italic>
                        <tp:taxon-name><tp:taxon-name-part taxon-name-part-type="genus" reg="Leptobrachella">L.</tp:taxon-name-part><tp:taxon-name-part taxon-name-part-type="species" reg="aerea">aerea</tp:taxon-name-part></tp:taxon-name>
                      </italic>
                    </td><td rowspan="1" colspan="1">25.1–28.9</td><td rowspan="1" colspan="1">27.1–38.6</td><td rowspan="1" colspan="1">No</td><td rowspan="1" colspan="1">Rudimentary</td><td rowspan="1" colspan="1">Wide</td><td rowspan="1" colspan="1">Near immaculate creamy-white, brown speckling on margins</td><td rowspan="1" colspan="1">Finely tuberculate</td></tr><tr><td rowspan="1" colspan="1">3</td><td rowspan="1" colspan="1">
                      <italic>
                        <tp:taxon-name><tp:taxon-name-part taxon-name-part-type="genus" reg="Leptobrachella">L.</tp:taxon-name-part><tp:taxon-name-part taxon-name-part-type="species" reg="alpina">alpina</tp:taxon-name-part></tp:taxon-name>
                      </italic>
                    </td><td rowspan="1" colspan="1">24.0–26.4</td><td rowspan="1" colspan="1">31.7–32.5</td><td rowspan="1" colspan="1">Yes</td><td rowspan="1" colspan="1">Rudimentary</td><td rowspan="1" colspan="1">Wide in males</td><td rowspan="1" colspan="1">Creamy-white with dark spots</td><td rowspan="1" colspan="1">Relatively smooth, some with small warts</td></tr><tr><td rowspan="1" colspan="1">4</td><td rowspan="1" colspan="1">
                      <italic>
                        <tp:taxon-name><tp:taxon-name-part taxon-name-part-type="genus" reg="Leptobrachella">L.</tp:taxon-name-part><tp:taxon-name-part taxon-name-part-type="species" reg="applebyi">applebyi</tp:taxon-name-part></tp:taxon-name>
                      </italic>
                    </td><td rowspan="1" colspan="1">19.6–22.3</td><td rowspan="1" colspan="1">21.7</td><td rowspan="1" colspan="1">Yes</td><td rowspan="1" colspan="1">Rudimentary</td><td rowspan="1" colspan="1">No</td><td rowspan="1" colspan="1">Reddish-brown with white speckling</td><td rowspan="1" colspan="1">Smooth</td></tr><tr><td rowspan="1" colspan="1">5</td><td rowspan="1" colspan="1">
                      <italic>
                        <tp:taxon-name><tp:taxon-name-part taxon-name-part-type="genus" reg="Leptobrachella">L.</tp:taxon-name-part><tp:taxon-name-part taxon-name-part-type="species" reg="ardens">ardens</tp:taxon-name-part></tp:taxon-name>
                      </italic>
                    </td><td rowspan="1" colspan="1">21.3–24.7</td><td rowspan="1" colspan="1">25.4</td><td rowspan="1" colspan="1">Yes</td><td rowspan="1" colspan="1">No</td><td rowspan="1" colspan="1">No</td><td rowspan="1" colspan="1">Reddish-brown with white speckling</td><td rowspan="1" colspan="1">Smooth-finely shagreened</td></tr><tr><td rowspan="1" colspan="1">6</td><td rowspan="1" colspan="1">
                      <italic>
                        <tp:taxon-name><tp:taxon-name-part taxon-name-part-type="genus" reg="Leptobrachella">L.</tp:taxon-name-part><tp:taxon-name-part taxon-name-part-type="species" reg="aspera">aspera</tp:taxon-name-part></tp:taxon-name>
                      </italic>
                    </td><td rowspan="1" colspan="1">22.4</td><td rowspan="1" colspan="1">25.0–26.4</td><td rowspan="1" colspan="1">Yes</td><td rowspan="1" colspan="1">Rudimentary</td><td rowspan="1" colspan="1">Narrow</td><td rowspan="1" colspan="1">Creamy-white with distinct dark patches on chest and abdomen</td><td rowspan="1" colspan="1">Rough with dense conical granules, tubercles and glandular folds</td></tr><tr><td rowspan="1" colspan="1">7</td><td rowspan="1" colspan="1">
                      <italic>
                        <tp:taxon-name><tp:taxon-name-part taxon-name-part-type="genus" reg="Leptobrachella">L.</tp:taxon-name-part><tp:taxon-name-part taxon-name-part-type="species" reg="bashaensis">bashaensis</tp:taxon-name-part></tp:taxon-name>
                      </italic>
                    </td><td rowspan="1" colspan="1">22.9–25.6</td><td rowspan="1" colspan="1">27.1</td><td rowspan="1" colspan="1">Yes</td><td rowspan="1" colspan="1">Rudimentary</td><td rowspan="1" colspan="1">Narrow</td><td rowspan="1" colspan="1">Creamy-white chest and off-white belly with irregular black spots</td><td rowspan="1" colspan="1">Dorsal skin slightly shagreened with small tubercles and irregular brown stripes</td></tr><tr><td rowspan="1" colspan="1">8</td><td rowspan="1" colspan="1">
                      <italic>
                        <tp:taxon-name><tp:taxon-name-part taxon-name-part-type="genus" reg="Leptobrachella">L.</tp:taxon-name-part><tp:taxon-name-part taxon-name-part-type="species" reg="bidoupensis">bidoupensis</tp:taxon-name-part></tp:taxon-name>
                      </italic>
                    </td><td rowspan="1" colspan="1">23.6–24.6</td><td rowspan="1" colspan="1">29.2–29.4</td><td rowspan="1" colspan="1">Yes</td><td rowspan="1" colspan="1">Rudimentary</td><td rowspan="1" colspan="1">Weak</td><td rowspan="1" colspan="1">Reddish-brown with white speckling</td><td rowspan="1" colspan="1">Smooth</td></tr><tr><td rowspan="1" colspan="1">9</td><td rowspan="1" colspan="1">
                      <italic>
                        <tp:taxon-name><tp:taxon-name-part taxon-name-part-type="genus" reg="Leptobrachella">L.</tp:taxon-name-part><tp:taxon-name-part taxon-name-part-type="species" reg="bijie">bijie</tp:taxon-name-part></tp:taxon-name>
                      </italic>
                    </td><td rowspan="1" colspan="1">29.0–30.4</td><td rowspan="1" colspan="1">/</td><td rowspan="1" colspan="1">Yes</td><td rowspan="1" colspan="1">Rudimentary</td><td rowspan="1" colspan="1">Narrow</td><td rowspan="1" colspan="1">White with distinct nebulous greyish speckling on chest and ventrolateral flanks</td><td rowspan="1" colspan="1">Shagreened and granular</td></tr><tr><td rowspan="1" colspan="1">10</td><td rowspan="1" colspan="1">
                      <italic>
                        <tp:taxon-name><tp:taxon-name-part taxon-name-part-type="genus" reg="Leptobrachella">L.</tp:taxon-name-part><tp:taxon-name-part taxon-name-part-type="species" reg="botsfordi">botsfordi</tp:taxon-name-part></tp:taxon-name>
                      </italic>
                    </td><td rowspan="1" colspan="1">29.1–32.6</td><td rowspan="1" colspan="1">30.0–31.8</td><td rowspan="1" colspan="1">No</td><td rowspan="1" colspan="1">Rudimentary</td><td rowspan="1" colspan="1">Narrow</td><td rowspan="1" colspan="1">Reddish-brown with white speckling</td><td rowspan="1" colspan="1">Shagreened</td></tr><tr><td rowspan="1" colspan="1">11</td><td rowspan="1" colspan="1">
                      <italic>
                        <tp:taxon-name><tp:taxon-name-part taxon-name-part-type="genus" reg="Leptobrachella">L.</tp:taxon-name-part><tp:taxon-name-part taxon-name-part-type="species" reg="bourreti">bourreti</tp:taxon-name-part></tp:taxon-name>
                      </italic>
                    </td><td rowspan="1" colspan="1">27.4–36.2</td><td rowspan="1" colspan="1">39.5–45.0</td><td rowspan="1" colspan="1">Yes</td><td rowspan="1" colspan="1">Rudimentary</td><td rowspan="1" colspan="1">Weak</td><td rowspan="1" colspan="1">Creamy-white</td><td rowspan="1" colspan="1">Relatively smooth, some with small warts</td></tr><tr><td rowspan="1" colspan="1">12</td><td rowspan="1" colspan="1">
                      <italic>
                        <tp:taxon-name><tp:taxon-name-part taxon-name-part-type="genus" reg="Leptobrachella">L.</tp:taxon-name-part><tp:taxon-name-part taxon-name-part-type="species" reg="chishuiensis">chishuiensis</tp:taxon-name-part></tp:taxon-name>
                      </italic>
                    </td><td rowspan="1" colspan="1">30.8–33.4</td><td rowspan="1" colspan="1">34.2</td><td rowspan="1" colspan="1">Yes</td><td rowspan="1" colspan="1">Rudimentary</td><td rowspan="1" colspan="1">Narrow</td><td rowspan="1" colspan="1">White with distinct nebulous greyish speckling on chest and ventrolateral ﬂanks</td><td rowspan="1" colspan="1">Shagreened and granular</td></tr><tr><td rowspan="1" colspan="1">13</td><td rowspan="1" colspan="1">
                      <italic>
                        <tp:taxon-name><tp:taxon-name-part taxon-name-part-type="genus" reg="Leptobrachella">L.</tp:taxon-name-part><tp:taxon-name-part taxon-name-part-type="species" reg="crocea">crocea</tp:taxon-name-part></tp:taxon-name>
                      </italic>
                    </td><td rowspan="1" colspan="1">22.2–27.3</td><td rowspan="1" colspan="1">/</td><td rowspan="1" colspan="1">No</td><td rowspan="1" colspan="1">Rudimentary</td><td rowspan="1" colspan="1">No</td><td rowspan="1" colspan="1">Bright orange</td><td rowspan="1" colspan="1">Highly tuberculate</td></tr><tr><td rowspan="1" colspan="1">14</td><td rowspan="1" colspan="1">
                      <italic>
                        <tp:taxon-name><tp:taxon-name-part taxon-name-part-type="genus" reg="Leptobrachella">L.</tp:taxon-name-part><tp:taxon-name-part taxon-name-part-type="species" reg="damingshanensis">damingshanensis</tp:taxon-name-part></tp:taxon-name>
                      </italic>
                    </td><td rowspan="1" colspan="1">33.6–34.4</td><td rowspan="1" colspan="1">/</td><td rowspan="1" colspan="1">Yes</td><td rowspan="1" colspan="1">Rudimentary</td><td rowspan="1" colspan="1">Narrow</td><td rowspan="1" colspan="1">Creamy-white ventral surface with small, creamy-white glands on throat, chest and belly, becoming more concentrated near lateral margin</td><td rowspan="1" colspan="1">Rough dorsal skin with sparse jacinth tubercles and some short longitudinal ridges</td></tr><tr><td rowspan="1" colspan="1">15</td><td rowspan="1" colspan="1">
                      <italic>
                        <tp:taxon-name><tp:taxon-name-part taxon-name-part-type="genus" reg="Leptobrachella">L.</tp:taxon-name-part><tp:taxon-name-part taxon-name-part-type="species" reg="dorsospina">dorsospina</tp:taxon-name-part></tp:taxon-name>
                      </italic>
                    </td><td rowspan="1" colspan="1">28.7–30.5</td><td rowspan="1" colspan="1">32.1–39.8</td><td rowspan="1" colspan="1">Yes</td><td rowspan="1" colspan="1">Rudimentary</td><td rowspan="1" colspan="1">Narrow</td><td rowspan="1" colspan="1">Greyish-white with black spots and orange pigmentations</td><td rowspan="1" colspan="1">Rough with dense conical granules, tubercles, glandular folds and conical spines</td></tr><tr><td rowspan="1" colspan="1">16</td><td rowspan="1" colspan="1">
                      <italic>
                        <tp:taxon-name><tp:taxon-name-part taxon-name-part-type="genus" reg="Leptobrachella">L.</tp:taxon-name-part><tp:taxon-name-part taxon-name-part-type="species" reg="eos">eos</tp:taxon-name-part></tp:taxon-name>
                      </italic>
                    </td><td rowspan="1" colspan="1">33.1–34.7</td><td rowspan="1" colspan="1">40.7</td><td rowspan="1" colspan="1">No</td><td rowspan="1" colspan="1">Rudimentary</td><td rowspan="1" colspan="1">Wide</td><td rowspan="1" colspan="1">Creamy-white</td><td rowspan="1" colspan="1">Shagreened</td></tr><tr><td rowspan="1" colspan="1">17</td><td rowspan="1" colspan="1">
                      <italic>
                        <tp:taxon-name><tp:taxon-name-part taxon-name-part-type="genus" reg="Leptobrachella">L.</tp:taxon-name-part><tp:taxon-name-part taxon-name-part-type="species" reg="feii">feii</tp:taxon-name-part></tp:taxon-name>
                      </italic>
                    </td><td rowspan="1" colspan="1">21.5–22.8</td><td rowspan="1" colspan="1">25.7</td><td rowspan="1" colspan="1">Yes</td><td rowspan="1" colspan="1">Rudimentary</td><td rowspan="1" colspan="1">Narrow</td><td rowspan="1" colspan="1">Creamy-white with black blotches</td><td rowspan="1" colspan="1">Shagreened with small tubercles and ridge</td></tr><tr><td rowspan="1" colspan="1">18</td><td rowspan="1" colspan="1">
                      <italic>
                        <tp:taxon-name><tp:taxon-name-part taxon-name-part-type="genus" reg="Leptobrachella">L.</tp:taxon-name-part><tp:taxon-name-part taxon-name-part-type="species" reg="firthi">firthi</tp:taxon-name-part></tp:taxon-name>
                      </italic>
                    </td><td rowspan="1" colspan="1">26.4–29.2</td><td rowspan="1" colspan="1">25.7–36.9</td><td rowspan="1" colspan="1">No</td><td rowspan="1" colspan="1">Rudimentary</td><td rowspan="1" colspan="1">Wide in males</td><td rowspan="1" colspan="1">Creamy-white</td><td rowspan="1" colspan="1">Shagreened with fine tubercles</td></tr><tr><td rowspan="1" colspan="1">19</td><td rowspan="1" colspan="1">
                      <italic>
                        <tp:taxon-name><tp:taxon-name-part taxon-name-part-type="genus" reg="Leptobrachella">L.</tp:taxon-name-part><tp:taxon-name-part taxon-name-part-type="species" reg="flaviglandulosa">flaviglandulosa</tp:taxon-name-part></tp:taxon-name>
                      </italic>
                    </td><td rowspan="1" colspan="1">23.0–27.0</td><td rowspan="1" colspan="1">29.3</td><td rowspan="1" colspan="1">Yes</td><td rowspan="1" colspan="1">Poorly developed</td><td rowspan="1" colspan="1">Narrow</td><td rowspan="1" colspan="1">Whitish, black speckling on margins</td><td rowspan="1" colspan="1">Shagreened with yellowish-brown tubercles</td></tr><tr><td rowspan="1" colspan="1">20</td><td rowspan="1" colspan="1">
                      <italic>
                        <tp:taxon-name><tp:taxon-name-part taxon-name-part-type="genus" reg="Leptobrachella">L.</tp:taxon-name-part><tp:taxon-name-part taxon-name-part-type="species" reg="fuliginosa">fuliginosa</tp:taxon-name-part></tp:taxon-name>
                      </italic>
                    </td><td rowspan="1" colspan="1">28.2–30.0</td><td rowspan="1" colspan="1">/</td><td rowspan="1" colspan="1">Yes</td><td rowspan="1" colspan="1">Rudimentary</td><td rowspan="1" colspan="1">Weak</td><td rowspan="1" colspan="1">White with brown dusting</td><td rowspan="1" colspan="1">Nearly smooth, few tubercles</td></tr><tr><td rowspan="1" colspan="1">21</td><td rowspan="1" colspan="1">
                      <italic>
                        <tp:taxon-name><tp:taxon-name-part taxon-name-part-type="genus" reg="Leptobrachella">L.</tp:taxon-name-part><tp:taxon-name-part taxon-name-part-type="species" reg="graminicola">graminicola</tp:taxon-name-part></tp:taxon-name>
                      </italic>
                    </td><td rowspan="1" colspan="1">23.1–24.6</td><td rowspan="1" colspan="1">28.6–32.9</td><td rowspan="1" colspan="1">No</td><td rowspan="1" colspan="1">Rudimentary</td><td rowspan="1" colspan="1">Wide</td><td rowspan="1" colspan="1">White with brown spots</td><td rowspan="1" colspan="1">Smooth, with many tubercles</td></tr><tr><td rowspan="1" colspan="1">22</td><td rowspan="1" colspan="1">
                      <italic>
                        <tp:taxon-name><tp:taxon-name-part taxon-name-part-type="genus" reg="Leptobrachella">L.</tp:taxon-name-part><tp:taxon-name-part taxon-name-part-type="species" reg="isos">isos</tp:taxon-name-part></tp:taxon-name>
                      </italic>
                    </td><td rowspan="1" colspan="1">23.7–27.9</td><td rowspan="1" colspan="1">28.6–31.5</td><td rowspan="1" colspan="1">No</td><td rowspan="1" colspan="1">Rudimentary</td><td rowspan="1" colspan="1">Wide in males</td><td rowspan="1" colspan="1">Creamy-white with white dusting on margins</td><td rowspan="1" colspan="1">Mostly smooth, females more tuberculate</td></tr><tr><td rowspan="1" colspan="1">23</td><td rowspan="1" colspan="1">
                      <italic>
                        <tp:taxon-name><tp:taxon-name-part taxon-name-part-type="genus" reg="Leptobrachella">L.</tp:taxon-name-part><tp:taxon-name-part taxon-name-part-type="species" reg="jinshaensis">jinshaensis</tp:taxon-name-part></tp:taxon-name>
                      </italic>
                    </td><td rowspan="1" colspan="1">29.7–31.2</td><td rowspan="1" colspan="1">/</td><td rowspan="1" colspan="1">Yes</td><td rowspan="1" colspan="1">No</td><td rowspan="1" colspan="1">Narrow</td><td rowspan="1" colspan="1">Cream yellow, presence of distinct nebulous greyish speckling on ﬂanks</td><td rowspan="1" colspan="1">Shagreened and granular</td></tr><tr><td rowspan="1" colspan="1">24</td><td rowspan="1" colspan="1">
                      <italic>
                        <tp:taxon-name><tp:taxon-name-part taxon-name-part-type="genus" reg="Leptobrachella">L.</tp:taxon-name-part><tp:taxon-name-part taxon-name-part-type="species" reg="kalonensis">kalonensis</tp:taxon-name-part></tp:taxon-name>
                      </italic>
                    </td><td rowspan="1" colspan="1">25.8–30.6</td><td rowspan="1" colspan="1">28.9–30.6</td><td rowspan="1" colspan="1">Yes</td><td rowspan="1" colspan="1">No</td><td rowspan="1" colspan="1">No</td><td rowspan="1" colspan="1">Pale, speckled brown</td><td rowspan="1" colspan="1">Smooth</td></tr><tr><td rowspan="1" colspan="1">25</td><td rowspan="1" colspan="1">
                      <italic>
                        <tp:taxon-name><tp:taxon-name-part taxon-name-part-type="genus" reg="Leptobrachella">L.</tp:taxon-name-part><tp:taxon-name-part taxon-name-part-type="species" reg="khasiorum">khasiorum</tp:taxon-name-part></tp:taxon-name>
                      </italic>
                    </td><td rowspan="1" colspan="1">24.5–27.3</td><td rowspan="1" colspan="1">31.2–33.4</td><td rowspan="1" colspan="1">Yes</td><td rowspan="1" colspan="1">Rudimentary</td><td rowspan="1" colspan="1">Wide</td><td rowspan="1" colspan="1">Creamy white</td><td rowspan="1" colspan="1">Isolated, scattered tubercles</td></tr><tr><td rowspan="1" colspan="1">26</td><td rowspan="1" colspan="1">
                      <italic>
                        <tp:taxon-name><tp:taxon-name-part taxon-name-part-type="genus" reg="Leptobrachella">L.</tp:taxon-name-part><tp:taxon-name-part taxon-name-part-type="species" reg="lateralis">lateralis</tp:taxon-name-part></tp:taxon-name>
                      </italic>
                    </td><td rowspan="1" colspan="1">26.9–28.3</td><td rowspan="1" colspan="1">36.6</td><td rowspan="1" colspan="1">Yes</td><td rowspan="1" colspan="1">Rudimentary</td><td rowspan="1" colspan="1">No</td><td rowspan="1" colspan="1">Creamy white</td><td rowspan="1" colspan="1">Roughly granular</td></tr><tr><td rowspan="1" colspan="1">27</td><td rowspan="1" colspan="1">
                      <italic>
                        <tp:taxon-name><tp:taxon-name-part taxon-name-part-type="genus" reg="Leptobrachella">L.</tp:taxon-name-part><tp:taxon-name-part taxon-name-part-type="species" reg="laui">laui</tp:taxon-name-part></tp:taxon-name>
                      </italic>
                    </td><td rowspan="1" colspan="1">24.8–26.7</td><td rowspan="1" colspan="1">28.1</td><td rowspan="1" colspan="1">Yes</td><td rowspan="1" colspan="1">Rudimentary</td><td rowspan="1" colspan="1">Wide</td><td rowspan="1" colspan="1">Creamy-white with dark brown dusting on margins</td><td rowspan="1" colspan="1">Round granular tubercles</td></tr><tr><td rowspan="1" colspan="1">28</td><td rowspan="1" colspan="1">
                      <italic>
                        <tp:taxon-name><tp:taxon-name-part taxon-name-part-type="genus" reg="Leptobrachella">L.</tp:taxon-name-part><tp:taxon-name-part taxon-name-part-type="species" reg="liui">liui</tp:taxon-name-part></tp:taxon-name>
                      </italic>
                    </td><td rowspan="1" colspan="1">23.0–28.7</td><td rowspan="1" colspan="1">24.5–27.8</td><td rowspan="1" colspan="1">Yes</td><td rowspan="1" colspan="1">Rudimentary</td><td rowspan="1" colspan="1">Wide</td><td rowspan="1" colspan="1">Creamy-white with dark brown spots on chest and margins</td><td rowspan="1" colspan="1">Round granular tubercles with glandular folds</td></tr><tr><td rowspan="1" colspan="1">29</td><td rowspan="1" colspan="1">
                      <italic>
                        <tp:taxon-name><tp:taxon-name-part taxon-name-part-type="genus" reg="Leptobrachella">L.</tp:taxon-name-part><tp:taxon-name-part taxon-name-part-type="species" reg="macrops">macrops</tp:taxon-name-part></tp:taxon-name>
                      </italic>
                    </td><td rowspan="1" colspan="1">28.0–29.3</td><td rowspan="1" colspan="1">30.3</td><td rowspan="1" colspan="1">Yes</td><td rowspan="1" colspan="1">Rudimentary</td><td rowspan="1" colspan="1">No</td><td rowspan="1" colspan="1">Greyish-violet with white speckling</td><td rowspan="1" colspan="1">Roughly granular with larger tubercles</td></tr><tr><td rowspan="1" colspan="1">30</td><td rowspan="1" colspan="1">
                      <italic>
                        <tp:taxon-name><tp:taxon-name-part taxon-name-part-type="genus" reg="Leptobrachella">L.</tp:taxon-name-part><tp:taxon-name-part taxon-name-part-type="species" reg="maculosa">maculosa</tp:taxon-name-part></tp:taxon-name>
                      </italic>
                    </td><td rowspan="1" colspan="1">24.2–26.6</td><td rowspan="1" colspan="1">27</td><td rowspan="1" colspan="1">Yes</td><td rowspan="1" colspan="1">No</td><td rowspan="1" colspan="1">No</td><td rowspan="1" colspan="1">Brown, less white speckling</td><td rowspan="1" colspan="1">Mostly smooth</td></tr><tr><td rowspan="1" colspan="1">31</td><td rowspan="1" colspan="1">
                      <italic>
                        <tp:taxon-name><tp:taxon-name-part taxon-name-part-type="genus" reg="Leptobrachella">L.</tp:taxon-name-part><tp:taxon-name-part taxon-name-part-type="species" reg="mangshanensis">mangshanensis</tp:taxon-name-part></tp:taxon-name>
                      </italic>
                    </td><td rowspan="1" colspan="1">22.2–27.8</td><td rowspan="1" colspan="1">30.2</td><td rowspan="1" colspan="1">Yes</td><td rowspan="1" colspan="1">Rudimentary</td><td rowspan="1" colspan="1">Weak</td><td rowspan="1" colspan="1">White speckles on throat and belly</td><td rowspan="1" colspan="1">Nearly smooth</td></tr><tr><td rowspan="1" colspan="1">32</td><td rowspan="1" colspan="1">
                      <italic>
                        <tp:taxon-name><tp:taxon-name-part taxon-name-part-type="genus" reg="Leptobrachella">L.</tp:taxon-name-part><tp:taxon-name-part taxon-name-part-type="species" reg="maoershanensis">maoershanensis</tp:taxon-name-part></tp:taxon-name>
                      </italic>
                    </td><td rowspan="1" colspan="1">25.2–30.4</td><td rowspan="1" colspan="1">29.1</td><td rowspan="1" colspan="1">Yes</td><td rowspan="1" colspan="1">Rudimentary</td><td rowspan="1" colspan="1">Narrow</td><td rowspan="1" colspan="1">Creamy-white chest and belly with irregular black spots</td><td rowspan="1" colspan="1">Longitudinal folds</td></tr><tr><td rowspan="1" colspan="1">33</td><td rowspan="1" colspan="1">
                      <italic>
                        <tp:taxon-name><tp:taxon-name-part taxon-name-part-type="genus" reg="Leptobrachella">L.</tp:taxon-name-part><tp:taxon-name-part taxon-name-part-type="species" reg="melica">melica</tp:taxon-name-part></tp:taxon-name>
                      </italic>
                    </td><td rowspan="1" colspan="1">19.5–22.8</td><td rowspan="1" colspan="1">/</td><td rowspan="1" colspan="1">Yes</td><td rowspan="1" colspan="1">Rudimentary</td><td rowspan="1" colspan="1">No</td><td rowspan="1" colspan="1">Reddish-brown with white speckling</td><td rowspan="1" colspan="1">Smooth</td></tr><tr><td rowspan="1" colspan="1">34</td><td rowspan="1" colspan="1">
                      <italic>
                        <tp:taxon-name><tp:taxon-name-part taxon-name-part-type="genus" reg="Leptobrachella">L.</tp:taxon-name-part><tp:taxon-name-part taxon-name-part-type="species" reg="minima">minima</tp:taxon-name-part></tp:taxon-name>
                      </italic>
                    </td><td rowspan="1" colspan="1">25.7–31.4</td><td rowspan="1" colspan="1">31.6–37.3</td><td rowspan="1" colspan="1">Yes</td><td rowspan="1" colspan="1">Rudimentary</td><td rowspan="1" colspan="1">No</td><td rowspan="1" colspan="1">Creamy-white</td><td rowspan="1" colspan="1">Smooth</td></tr><tr><td rowspan="1" colspan="1">35</td><td rowspan="1" colspan="1">
                      <italic>
                        <tp:taxon-name><tp:taxon-name-part taxon-name-part-type="genus" reg="Leptobrachella">L.</tp:taxon-name-part><tp:taxon-name-part taxon-name-part-type="species" reg="murphyi">murphyi</tp:taxon-name-part></tp:taxon-name>
                      </italic>
                    </td><td rowspan="1" colspan="1">23.2–24.9</td><td rowspan="1" colspan="1">29.3–32.1</td><td rowspan="1" colspan="1">Yes</td><td rowspan="1" colspan="1">Rudimentary</td><td rowspan="1" colspan="1">Wide</td><td rowspan="1" colspan="1">Creamy-white belly with small black spots on the margin</td><td rowspan="1" colspan="1">Shagreened with reddish tubercles and folds</td></tr><tr><td rowspan="1" colspan="1">36</td><td rowspan="1" colspan="1">
                      <italic>
                        <tp:taxon-name><tp:taxon-name-part taxon-name-part-type="genus" reg="Leptobrachella">L.</tp:taxon-name-part><tp:taxon-name-part taxon-name-part-type="species" reg="nahangensis">nahangensis</tp:taxon-name-part></tp:taxon-name>
                      </italic>
                    </td><td rowspan="1" colspan="1">40.8</td><td rowspan="1" colspan="1">/</td><td rowspan="1" colspan="1">Yes</td><td rowspan="1" colspan="1">Rudimentary</td><td rowspan="1" colspan="1">No</td><td rowspan="1" colspan="1">Creamy-white with light specking on throat and chest</td><td rowspan="1" colspan="1">Smooth</td></tr><tr><td rowspan="1" colspan="1">37</td><td rowspan="1" colspan="1">
                      <italic>
                        <tp:taxon-name><tp:taxon-name-part taxon-name-part-type="genus" reg="Leptobrachella">L.</tp:taxon-name-part><tp:taxon-name-part taxon-name-part-type="species" reg="namdongensis">namdongensis</tp:taxon-name-part></tp:taxon-name>
                      </italic>
                    </td><td rowspan="1" colspan="1">30.9</td><td rowspan="1" colspan="1">32.1–35.3</td><td rowspan="1" colspan="1">Yes</td><td rowspan="1" colspan="1">Rudimentary</td><td rowspan="1" colspan="1">No</td><td rowspan="1" colspan="1">Creamy-white with brown dusting on margins</td><td rowspan="1" colspan="1">Finely tuberculate</td></tr><tr><td rowspan="1" colspan="1">38</td><td rowspan="1" colspan="1">
                      <italic>
                        <tp:taxon-name><tp:taxon-name-part taxon-name-part-type="genus" reg="Leptobrachella">L.</tp:taxon-name-part><tp:taxon-name-part taxon-name-part-type="species" reg="neangi">neangi</tp:taxon-name-part></tp:taxon-name>
                      </italic>
                    </td><td rowspan="1" colspan="1">/</td><td rowspan="1" colspan="1">35.4–36.3</td><td rowspan="1" colspan="1">Yes</td><td rowspan="1" colspan="1">Rudimentary (in females)</td><td rowspan="1" colspan="1">absent (in females)</td><td rowspan="1" colspan="1">Light purplish-grey with dark brown mottling on throat</td><td rowspan="1" colspan="1">Small, irregular bumps and ridges</td></tr><tr><td rowspan="1" colspan="1">39</td><td rowspan="1" colspan="1">
                      <italic>
                        <tp:taxon-name><tp:taxon-name-part taxon-name-part-type="genus" reg="Leptobrachella">L.</tp:taxon-name-part><tp:taxon-name-part taxon-name-part-type="species" reg="niveimontis">niveimontis</tp:taxon-name-part></tp:taxon-name>
                      </italic>
                    </td><td rowspan="1" colspan="1">22.5–23.6</td><td rowspan="1" colspan="1">28.5–28.7</td><td rowspan="1" colspan="1">Yes</td><td rowspan="1" colspan="1">Rudimentary</td><td rowspan="1" colspan="1">No</td><td rowspan="1" colspan="1">Ventral sides marbled with distinct irregular black speckling</td><td rowspan="1" colspan="1">Skin on dorsum scattered with fine reddish tubercles</td></tr><tr><td rowspan="1" colspan="1">40</td><td rowspan="1" colspan="1">
                      <italic>
                        <tp:taxon-name><tp:taxon-name-part taxon-name-part-type="genus" reg="Leptobrachella">L.</tp:taxon-name-part><tp:taxon-name-part taxon-name-part-type="species" reg="nokrekensis">nokrekensis</tp:taxon-name-part></tp:taxon-name>
                      </italic>
                    </td><td rowspan="1" colspan="1">26.0–33.0</td><td rowspan="1" colspan="1">34.0–35.0</td><td rowspan="1" colspan="1">Yes</td><td rowspan="1" colspan="1">Rudimentary</td><td rowspan="1" colspan="1">unknown</td><td rowspan="1" colspan="1">White with distinct nebulous greyish speckling on chest and ventrolateral flanks</td><td rowspan="1" colspan="1">Tubercles and longitudinal folds</td></tr><tr><td rowspan="1" colspan="1">41</td><td rowspan="1" colspan="1">
                      <italic>
                        <tp:taxon-name><tp:taxon-name-part taxon-name-part-type="genus" reg="Leptobrachella">L.</tp:taxon-name-part><tp:taxon-name-part taxon-name-part-type="species" reg="nyx">nyx</tp:taxon-name-part></tp:taxon-name>
                      </italic>
                    </td><td rowspan="1" colspan="1">26.7–32.6</td><td rowspan="1" colspan="1">37.0–41.0</td><td rowspan="1" colspan="1">Yes</td><td rowspan="1" colspan="1">Rudimentary</td><td rowspan="1" colspan="1">No</td><td rowspan="1" colspan="1">Creamy-white with white and brown margins</td><td rowspan="1" colspan="1">Rounded tubercles</td></tr><tr><td rowspan="1" colspan="1">42</td><td rowspan="1" colspan="1">
                      <italic>
                        <tp:taxon-name><tp:taxon-name-part taxon-name-part-type="genus" reg="Leptobrachella">L.</tp:taxon-name-part><tp:taxon-name-part taxon-name-part-type="species" reg="oshanensis">oshanensis</tp:taxon-name-part></tp:taxon-name>
                      </italic>
                    </td><td rowspan="1" colspan="1">26.6–30.7</td><td rowspan="1" colspan="1">31.6</td><td rowspan="1" colspan="1">Yes</td><td rowspan="1" colspan="1">No</td><td rowspan="1" colspan="1">No</td><td rowspan="1" colspan="1">Whitish with no markings or only small, light grey spots</td><td rowspan="1" colspan="1">Smooth with few glandular ridges</td></tr><tr><td rowspan="1" colspan="1">43</td><td rowspan="1" colspan="1">
                      <italic>
                        <tp:taxon-name><tp:taxon-name-part taxon-name-part-type="genus" reg="Leptobrachella">L.</tp:taxon-name-part><tp:taxon-name-part taxon-name-part-type="species" reg="pallida">pallida</tp:taxon-name-part></tp:taxon-name>
                      </italic>
                    </td><td rowspan="1" colspan="1">24.5–27.7</td><td rowspan="1" colspan="1">/</td><td rowspan="1" colspan="1">No</td><td rowspan="1" colspan="1">No</td><td rowspan="1" colspan="1">No</td><td rowspan="1" colspan="1">Reddish-brown with white speckling</td><td rowspan="1" colspan="1">Tuberculate</td></tr><tr><td rowspan="1" colspan="1">44</td><td rowspan="1" colspan="1">
                      <italic>
                        <tp:taxon-name><tp:taxon-name-part taxon-name-part-type="genus" reg="Leptobrachella">L.</tp:taxon-name-part><tp:taxon-name-part taxon-name-part-type="species" reg="pelodytoides">pelodytoides</tp:taxon-name-part></tp:taxon-name>
                      </italic>
                    </td><td rowspan="1" colspan="1">27.5–32.3</td><td rowspan="1" colspan="1">/</td><td rowspan="1" colspan="1">Yes</td><td rowspan="1" colspan="1">Wide</td><td rowspan="1" colspan="1">Narrow</td><td rowspan="1" colspan="1">Whitish</td><td rowspan="1" colspan="1">Small, smooth warts</td></tr><tr><td rowspan="1" colspan="1">45</td><td rowspan="1" colspan="1">
                      <italic>
                        <tp:taxon-name><tp:taxon-name-part taxon-name-part-type="genus" reg="Leptobrachella">L.</tp:taxon-name-part><tp:taxon-name-part taxon-name-part-type="species" reg="petrops">petrops</tp:taxon-name-part></tp:taxon-name>
                      </italic>
                    </td><td rowspan="1" colspan="1">23.6–27.6</td><td rowspan="1" colspan="1">30.3–47.0</td><td rowspan="1" colspan="1">No</td><td rowspan="1" colspan="1">No</td><td rowspan="1" colspan="1">Narrow</td><td rowspan="1" colspan="1">Immaculate creamy white</td><td rowspan="1" colspan="1">Highly tuberculate</td></tr><tr><td rowspan="1" colspan="1">46</td><td rowspan="1" colspan="1">
                      <italic>
                        <tp:taxon-name><tp:taxon-name-part taxon-name-part-type="genus" reg="Leptobrachella">L.</tp:taxon-name-part><tp:taxon-name-part taxon-name-part-type="species" reg="pluvialis">pluvialis</tp:taxon-name-part></tp:taxon-name>
                      </italic>
                    </td><td rowspan="1" colspan="1">21.3–22.3</td><td rowspan="1" colspan="1">25.5–33.5</td><td rowspan="1" colspan="1">Yes</td><td rowspan="1" colspan="1">Rudimentary</td><td rowspan="1" colspan="1">No</td><td rowspan="1" colspan="1">Dirty white with dark brown marbling</td><td rowspan="1" colspan="1">Smooth, flattened tubercles on flanks</td></tr><tr><td rowspan="1" colspan="1">47</td><td rowspan="1" colspan="1">
                      <italic>
                        <tp:taxon-name><tp:taxon-name-part taxon-name-part-type="genus" reg="Leptobrachella">L.</tp:taxon-name-part><tp:taxon-name-part taxon-name-part-type="species" reg="puhoatensis">puhoatensis</tp:taxon-name-part></tp:taxon-name>
                      </italic>
                    </td><td rowspan="1" colspan="1">24.2–28.1</td><td rowspan="1" colspan="1">27.3–31.5</td><td rowspan="1" colspan="1">Yes</td><td rowspan="1" colspan="1">Rudimentary</td><td rowspan="1" colspan="1">Narrow</td><td rowspan="1" colspan="1">Reddish-brown with white dusting</td><td rowspan="1" colspan="1">Longitudinal skin ridges</td></tr><tr><td rowspan="1" colspan="1">48</td><td rowspan="1" colspan="1">
                      <italic>
                        <tp:taxon-name><tp:taxon-name-part taxon-name-part-type="genus" reg="Leptobrachella">L.</tp:taxon-name-part><tp:taxon-name-part taxon-name-part-type="species" reg="purpurus">purpurus</tp:taxon-name-part></tp:taxon-name>
                      </italic>
                    </td><td rowspan="1" colspan="1">25.0–27.5</td><td rowspan="1" colspan="1">/</td><td rowspan="1" colspan="1">Yes</td><td rowspan="1" colspan="1">Rudimentary</td><td rowspan="1" colspan="1">Wide</td><td rowspan="1" colspan="1">Dull white with indistinct grey dusting</td><td rowspan="1" colspan="1">Shagreen with small tubercles</td></tr><tr><td rowspan="1" colspan="1">49</td><td rowspan="1" colspan="1">
                      <italic>
                        <tp:taxon-name><tp:taxon-name-part taxon-name-part-type="genus" reg="Leptobrachella">L.</tp:taxon-name-part><tp:taxon-name-part taxon-name-part-type="species" reg="purpuraventra">purpuraventra</tp:taxon-name-part></tp:taxon-name>
                      </italic>
                    </td><td rowspan="1" colspan="1">27.3–29.8</td><td rowspan="1" colspan="1">33.0–35.3</td><td rowspan="1" colspan="1">Yes</td><td rowspan="1" colspan="1">Rudimentary</td><td rowspan="1" colspan="1">Narrow</td><td rowspan="1" colspan="1">Grey purple with distinct nebulous greyish speckling on chest and ventrolateral flanks</td><td rowspan="1" colspan="1">Shagreened and granular</td></tr><tr><td rowspan="1" colspan="1">50</td><td rowspan="1" colspan="1">
                      <italic>
                        <tp:taxon-name><tp:taxon-name-part taxon-name-part-type="genus" reg="Leptobrachella">L.</tp:taxon-name-part><tp:taxon-name-part taxon-name-part-type="species" reg="pyrrhops">pyrrhops</tp:taxon-name-part></tp:taxon-name>
                      </italic>
                    </td><td rowspan="1" colspan="1">30.3–33.9</td><td rowspan="1" colspan="1">30.8–34.3</td><td rowspan="1" colspan="1">Yes</td><td rowspan="1" colspan="1">Rudimentary</td><td rowspan="1" colspan="1">No</td><td rowspan="1" colspan="1">Reddish-brown with white speckling</td><td rowspan="1" colspan="1">Slightly shagreened</td></tr><tr><td rowspan="1" colspan="1">51</td><td rowspan="1" colspan="1">
                      <italic>
                        <tp:taxon-name><tp:taxon-name-part taxon-name-part-type="genus" reg="Leptobrachella">L.</tp:taxon-name-part><tp:taxon-name-part taxon-name-part-type="species" reg="rowleyae">rowleyae</tp:taxon-name-part></tp:taxon-name>
                      </italic>
                    </td><td rowspan="1" colspan="1">23.4–25.4</td><td rowspan="1" colspan="1">27.0–27.8</td><td rowspan="1" colspan="1">Yes</td><td rowspan="1" colspan="1">No</td><td rowspan="1" colspan="1">No</td><td rowspan="1" colspan="1">Pinkish milk-white to light brown chest and belly with numerous white speckles</td><td rowspan="1" colspan="1">Smooth with numerous tiny tubercles</td></tr><tr><td rowspan="1" colspan="1">52</td><td rowspan="1" colspan="1">
                      <italic>
                        <tp:taxon-name><tp:taxon-name-part taxon-name-part-type="genus" reg="Leptobrachella">L.</tp:taxon-name-part><tp:taxon-name-part taxon-name-part-type="species" reg="shangsiensis">shangsiensis</tp:taxon-name-part></tp:taxon-name>
                      </italic>
                    </td><td rowspan="1" colspan="1">24.9–29.4</td><td rowspan="1" colspan="1">30.8–35.9</td><td rowspan="1" colspan="1">Yes</td><td rowspan="1" colspan="1">Rudimentary</td><td rowspan="1" colspan="1">Narrow</td><td rowspan="1" colspan="1">ventral surface yellowish-creamy-white with marble texture</td><td rowspan="1" colspan="1">Smooth</td></tr><tr><td rowspan="1" colspan="1">53</td><td rowspan="1" colspan="1">
                      <italic>
                        <tp:taxon-name><tp:taxon-name-part taxon-name-part-type="genus" reg="Leptobrachella">L.</tp:taxon-name-part><tp:taxon-name-part taxon-name-part-type="species" reg="shiwandashanensis">shiwandashanensis</tp:taxon-name-part></tp:taxon-name>
                      </italic>
                    </td><td rowspan="1" colspan="1">26.8–29.7</td><td rowspan="1" colspan="1">/</td><td rowspan="1" colspan="1">Yes</td><td rowspan="1" colspan="1">No</td><td rowspan="1" colspan="1">No</td><td rowspan="1" colspan="1">Creamy-white ventral surface with small, creamy-white glands on throat, chest and belly, becoming more concentrated near lateral margin</td><td rowspan="1" colspan="1">Shagreened with small raised tubercles and ridges</td></tr><tr><td rowspan="1" colspan="1">54</td><td rowspan="1" colspan="1">
                      <italic>
                        <tp:taxon-name><tp:taxon-name-part taxon-name-part-type="genus" reg="Leptobrachella">L.</tp:taxon-name-part><tp:taxon-name-part taxon-name-part-type="species" reg="sungi">sungi</tp:taxon-name-part></tp:taxon-name>
                      </italic>
                    </td><td rowspan="1" colspan="1">48.3–52.7</td><td rowspan="1" colspan="1">56.7–58.9</td><td rowspan="1" colspan="1">No or small</td><td rowspan="1" colspan="1">Wide</td><td rowspan="1" colspan="1">Weak</td><td rowspan="1" colspan="1">White</td><td rowspan="1" colspan="1">Granular</td></tr><tr><td rowspan="1" colspan="1">55</td><td rowspan="1" colspan="1">
                      <italic>
                        <tp:taxon-name><tp:taxon-name-part taxon-name-part-type="genus" reg="Leptobrachella">L.</tp:taxon-name-part><tp:taxon-name-part taxon-name-part-type="species" reg="suiyangensis">suiyangensis</tp:taxon-name-part></tp:taxon-name>
                      </italic>
                    </td><td rowspan="1" colspan="1">28.7–29.7</td><td rowspan="1" colspan="1">30.5–33.5</td><td rowspan="1" colspan="1">Yes</td><td rowspan="1" colspan="1">Rudimentary</td><td rowspan="1" colspan="1">Narrow</td><td rowspan="1" colspan="1">Yellowish-creamy-white with marble texture chest and belly or with irregular light brown speckling</td><td rowspan="1" colspan="1">Shagreen with small granules</td></tr><tr><td rowspan="1" colspan="1">56</td><td rowspan="1" colspan="1">
                      <italic>
                        <tp:taxon-name><tp:taxon-name-part taxon-name-part-type="genus" reg="Leptobrachella">L.</tp:taxon-name-part><tp:taxon-name-part taxon-name-part-type="species" reg="tadungensis">tadungensis</tp:taxon-name-part></tp:taxon-name>
                      </italic>
                    </td><td rowspan="1" colspan="1">23.3–28.2</td><td rowspan="1" colspan="1">32.1</td><td rowspan="1" colspan="1">Yes</td><td rowspan="1" colspan="1">No</td><td rowspan="1" colspan="1">No</td><td rowspan="1" colspan="1">Reddish-brown with white speckling</td><td rowspan="1" colspan="1">Smooth</td></tr><tr><td rowspan="1" colspan="1">57</td><td rowspan="1" colspan="1">
                      <italic>
                        <tp:taxon-name><tp:taxon-name-part taxon-name-part-type="genus" reg="Leptobrachella">L.</tp:taxon-name-part><tp:taxon-name-part taxon-name-part-type="species" reg="tamdil">tamdil</tp:taxon-name-part></tp:taxon-name>
                      </italic>
                    </td><td rowspan="1" colspan="1">32.3</td><td rowspan="1" colspan="1">32.3</td><td rowspan="1" colspan="1">Yes</td><td rowspan="1" colspan="1">Wide</td><td rowspan="1" colspan="1">Wide</td><td rowspan="1" colspan="1">White</td><td rowspan="1" colspan="1">Weakly tuberculate</td></tr><tr><td rowspan="1" colspan="1">58</td><td rowspan="1" colspan="1">
                      <italic>
                        <tp:taxon-name><tp:taxon-name-part taxon-name-part-type="genus" reg="Leptobrachella">L.</tp:taxon-name-part><tp:taxon-name-part taxon-name-part-type="species" reg="tengchongensis">tengchongensis</tp:taxon-name-part></tp:taxon-name>
                      </italic>
                    </td><td rowspan="1" colspan="1">23.9–26.0</td><td rowspan="1" colspan="1">28.8–28.9</td><td rowspan="1" colspan="1">Yes</td><td rowspan="1" colspan="1">Rudimentary</td><td rowspan="1" colspan="1">Narrow</td><td rowspan="1" colspan="1">White with dark brown blotches</td><td rowspan="1" colspan="1">Shagreened with small tubercles</td></tr><tr><td rowspan="1" colspan="1">59</td><td rowspan="1" colspan="1">
                      <italic>
                        <tp:taxon-name><tp:taxon-name-part taxon-name-part-type="genus" reg="Leptobrachella">L.</tp:taxon-name-part><tp:taxon-name-part taxon-name-part-type="species" reg="tuberosa">tuberosa</tp:taxon-name-part></tp:taxon-name>
                      </italic>
                    </td><td rowspan="1" colspan="1">24.4–29.5</td><td rowspan="1" colspan="1">30.2</td><td rowspan="1" colspan="1">No</td><td rowspan="1" colspan="1">Rudimentary</td><td rowspan="1" colspan="1">No</td><td rowspan="1" colspan="1">White with small grey spots/streaks</td><td rowspan="1" colspan="1">Highly tuberculate</td></tr><tr><td rowspan="1" colspan="1">60</td><td rowspan="1" colspan="1">
                      <italic>
                        <tp:taxon-name><tp:taxon-name-part taxon-name-part-type="genus" reg="Leptobrachella">L.</tp:taxon-name-part><tp:taxon-name-part taxon-name-part-type="species" reg="ventripunctata">ventripunctata</tp:taxon-name-part></tp:taxon-name>
                      </italic>
                    </td><td rowspan="1" colspan="1">23.7–27.7</td><td rowspan="1" colspan="1">31.5–35.0</td><td rowspan="1" colspan="1">Yes</td><td rowspan="1" colspan="1">Rudimentary</td><td rowspan="1" colspan="1">No</td><td rowspan="1" colspan="1">Chest and belly with dark brown spots</td><td rowspan="1" colspan="1">Longitudinal skin ridges</td></tr><tr><td rowspan="1" colspan="1">61</td><td rowspan="1" colspan="1">
                      <italic>
                        <tp:taxon-name><tp:taxon-name-part taxon-name-part-type="genus" reg="Leptobrachella">L.</tp:taxon-name-part><tp:taxon-name-part taxon-name-part-type="species" reg="wuhuangmontis">wuhuangmontis</tp:taxon-name-part></tp:taxon-name>
                      </italic>
                    </td><td rowspan="1" colspan="1">25.6–30.0</td><td rowspan="1" colspan="1">33.0–36.0</td><td rowspan="1" colspan="1">Yes</td><td rowspan="1" colspan="1">Rudimentary</td><td rowspan="1" colspan="1">Narrow</td><td rowspan="1" colspan="1">Greyish-white mixed by tiny white and black dots</td><td rowspan="1" colspan="1">Rough, scattered with dense conical tubercles</td></tr><tr><td rowspan="1" colspan="1">62</td><td rowspan="1" colspan="1">
                      <italic>
                        <tp:taxon-name><tp:taxon-name-part taxon-name-part-type="genus" reg="Leptobrachella">L.</tp:taxon-name-part><tp:taxon-name-part taxon-name-part-type="species" reg="wulingensis">wulingensis</tp:taxon-name-part></tp:taxon-name>
                      </italic>
                    </td><td rowspan="1" colspan="1">24.5–32.8</td><td rowspan="1" colspan="1">29.9–38.5</td><td rowspan="1" colspan="1">Yes</td><td rowspan="1" colspan="1">Rudimentary</td><td rowspan="1" colspan="1">Narrow</td><td rowspan="1" colspan="1">Creamy white, with distinct or indistinct brown speckling at margins</td><td rowspan="1" colspan="1">Shagreened with sparse large warts, sometimes with longitudinal ridges</td></tr><tr><td rowspan="1" colspan="1">63</td><td rowspan="1" colspan="1">
                      <italic>
                        <tp:taxon-name><tp:taxon-name-part taxon-name-part-type="genus" reg="Leptobrachella">L.</tp:taxon-name-part><tp:taxon-name-part taxon-name-part-type="species" reg="yeae">yeae</tp:taxon-name-part></tp:taxon-name>
                      </italic>
                    </td><td rowspan="1" colspan="1">25.8–32.6</td><td rowspan="1" colspan="1">33.7–34.1</td><td rowspan="1" colspan="1">Yes</td><td rowspan="1" colspan="1">Rudimentary</td><td rowspan="1" colspan="1">Narrow</td><td rowspan="1" colspan="1">Ventral belly cream white with variable brown specking</td><td rowspan="1" colspan="1">Dorsum relatively smooth with fine tiny granules or short ridges</td></tr><tr><td rowspan="1" colspan="1">64</td><td rowspan="1" colspan="1">
                      <italic>
                        <tp:taxon-name><tp:taxon-name-part taxon-name-part-type="genus" reg="Leptobrachella">L.</tp:taxon-name-part><tp:taxon-name-part taxon-name-part-type="species" reg="yingjiangensis">yingjiangensis</tp:taxon-name-part></tp:taxon-name>
                      </italic>
                    </td><td rowspan="1" colspan="1">25.7–27.6</td><td rowspan="1" colspan="1">/</td><td rowspan="1" colspan="1">Yes</td><td rowspan="1" colspan="1">Rudimentary</td><td rowspan="1" colspan="1">Wide</td><td rowspan="1" colspan="1">Creamy-white with dark brown flecks on chest and margins</td><td rowspan="1" colspan="1">Shagreened with small tubercles</td></tr><tr><td rowspan="1" colspan="1">65</td><td rowspan="1" colspan="1">
                      <italic>
                        <tp:taxon-name><tp:taxon-name-part taxon-name-part-type="genus" reg="Leptobrachella">L.</tp:taxon-name-part><tp:taxon-name-part taxon-name-part-type="species" reg="yunkaiensis">yunkaiensis</tp:taxon-name-part></tp:taxon-name>
                      </italic>
                    </td><td rowspan="1" colspan="1">25.9–29.3</td><td rowspan="1" colspan="1">34.0–35.3</td><td rowspan="1" colspan="1">Yes</td><td rowspan="1" colspan="1">Rudimentary</td><td rowspan="1" colspan="1">Wide</td><td rowspan="1" colspan="1">Belly pink with distinct or indistinct speckling</td><td rowspan="1" colspan="1">Shagreened with short skin ridges and raised warts</td></tr><tr><td rowspan="1" colspan="1">66</td><td rowspan="1" colspan="1">
                      <italic>
                        <tp:taxon-name><tp:taxon-name-part taxon-name-part-type="genus" reg="Leptobrachella">L.</tp:taxon-name-part><tp:taxon-name-part taxon-name-part-type="species" reg="zhangyapingi">zhangyapingi</tp:taxon-name-part></tp:taxon-name>
                      </italic>
                    </td><td rowspan="1" colspan="1">45.8–52.5</td><td rowspan="1" colspan="1">/</td><td rowspan="1" colspan="1">No</td><td rowspan="1" colspan="1">Rudimentary</td><td rowspan="1" colspan="1">Wide</td><td rowspan="1" colspan="1">Creamy-white with white and brown</td><td rowspan="1" colspan="1">Mostly smooth with distinct tubercles</td></tr><tr><td rowspan="1" colspan="1">67</td><td rowspan="1" colspan="1">
                      <italic>
                        <tp:taxon-name><tp:taxon-name-part taxon-name-part-type="genus" reg="Leptobrachella">L.</tp:taxon-name-part><tp:taxon-name-part taxon-name-part-type="species" reg="pingbianensis">pingbianensis</tp:taxon-name-part></tp:taxon-name>
                      </italic>
                    </td><td rowspan="1" colspan="1">28</td><td rowspan="1" colspan="1">30</td><td rowspan="1" colspan="1">Yes</td><td rowspan="1" colspan="1">Rudimentary</td><td rowspan="1" colspan="1">Unknown</td><td rowspan="1" colspan="1">Chest and belly with dark brown spots</td><td rowspan="1" colspan="1">Smooth</td></tr><tr><td rowspan="1" colspan="1">68</td><td rowspan="1" colspan="1">
                      <italic>
                        <tp:taxon-name><tp:taxon-name-part taxon-name-part-type="genus" reg="Leptobrachella">L.</tp:taxon-name-part><tp:taxon-name-part taxon-name-part-type="species" reg="shimentaina">shimentaina</tp:taxon-name-part></tp:taxon-name>
                      </italic>
                    </td><td rowspan="1" colspan="1">26.4–8.9</td><td rowspan="1" colspan="1">30.1–30.7</td><td rowspan="1" colspan="1">Yes</td><td rowspan="1" colspan="1">Rudimentary</td><td rowspan="1" colspan="1">Wide in males</td><td rowspan="1" colspan="1">Greyish-pink with distinct hazy brown speckling on chest and ventrolateral flanks</td><td rowspan="1" colspan="1">Round granular tubercles with glandular folds</td></tr><tr><td rowspan="1" colspan="1">69</td><td rowspan="1" colspan="1">
                      <italic>
                        <tp:taxon-name><tp:taxon-name-part taxon-name-part-type="genus" reg="Leptobrachella">L.</tp:taxon-name-part><tp:taxon-name-part taxon-name-part-type="species" reg="verrucosa">verrucosa</tp:taxon-name-part></tp:taxon-name>
                      </italic>
                    </td><td rowspan="1" colspan="1">23.2–25.9</td><td rowspan="1" colspan="1">/</td><td rowspan="1" colspan="1">Yes</td><td rowspan="1" colspan="1">Rudimentary</td><td rowspan="1" colspan="1">Narrow</td><td rowspan="1" colspan="1">Creamy-white with greyish-white and dark brown spots</td><td rowspan="1" colspan="1">Shagreened with numerous conical tubercles</td></tr><tr><td rowspan="1" colspan="1">70</td><td rowspan="1" colspan="1">
                      <italic>
                        <tp:taxon-name><tp:taxon-name-part taxon-name-part-type="genus" reg="Leptobrachella">L.</tp:taxon-name-part><tp:taxon-name-part taxon-name-part-type="species" reg="yunyangensis">yunyangensis</tp:taxon-name-part></tp:taxon-name>
                      </italic>
                    </td><td rowspan="1" colspan="1">28.3–30.6</td><td rowspan="1" colspan="1">/</td><td rowspan="1" colspan="1">Yes</td><td rowspan="1" colspan="1">Rudimentary</td><td rowspan="1" colspan="1">Narrow</td><td rowspan="1" colspan="1">Light greyish-creamy-white, interspersed with light brown spots</td><td rowspan="1" colspan="1">Rough with sparse large warts, with short longitudinal ridges</td></tr></tbody></table></table-wrap><p>By having medium size of body (SVL 29.2–34.2 mm in males) <italic><tp:taxon-name><tp:taxon-name-part taxon-name-part-type="genus" reg="Leptobrachella">Leptobrachella</tp:taxon-name-part><tp:taxon-name-part taxon-name-part-type="species" reg="dong">dong</tp:taxon-name-part></tp:taxon-name></italic> sp. nov. differs from the smaller males <italic><tp:taxon-name><tp:taxon-name-part taxon-name-part-type="genus" reg="Leptobrachella">L.</tp:taxon-name-part><tp:taxon-name-part taxon-name-part-type="species" reg="aerea">aerea</tp:taxon-name-part></tp:taxon-name></italic> (25.1–28.9 mm), <italic><tp:taxon-name><tp:taxon-name-part taxon-name-part-type="genus" reg="Leptobrachella">L.</tp:taxon-name-part><tp:taxon-name-part taxon-name-part-type="species" reg="alpina">alpina</tp:taxon-name-part></tp:taxon-name></italic> (24.0–26.4 mm), <italic><tp:taxon-name><tp:taxon-name-part taxon-name-part-type="genus" reg="Leptobrachella">L.</tp:taxon-name-part><tp:taxon-name-part taxon-name-part-type="species" reg="applebyi">applebyi</tp:taxon-name-part></tp:taxon-name></italic> (19.6–22.3 mm), <italic><tp:taxon-name><tp:taxon-name-part taxon-name-part-type="genus" reg="Leptobrachella">L.</tp:taxon-name-part><tp:taxon-name-part taxon-name-part-type="species" reg="ardens">ardens</tp:taxon-name-part></tp:taxon-name></italic> (21.3–24.7 mm), <italic><tp:taxon-name><tp:taxon-name-part taxon-name-part-type="genus" reg="Leptobrachella">L.</tp:taxon-name-part><tp:taxon-name-part taxon-name-part-type="species" reg="aspera">aspera</tp:taxon-name-part></tp:taxon-name></italic> (22.4 mm), <italic><tp:taxon-name><tp:taxon-name-part taxon-name-part-type="genus" reg="Leptobrachella">L.</tp:taxon-name-part><tp:taxon-name-part taxon-name-part-type="species" reg="bashaensis">bashaensis</tp:taxon-name-part></tp:taxon-name></italic> (22.9–25.6 mm), <italic><tp:taxon-name><tp:taxon-name-part taxon-name-part-type="genus" reg="Leptobrachella">L.</tp:taxon-name-part><tp:taxon-name-part taxon-name-part-type="species" reg="bidoupensis">bidoupensis</tp:taxon-name-part></tp:taxon-name></italic> (23.6–24.6), <italic><tp:taxon-name><tp:taxon-name-part taxon-name-part-type="genus" reg="Leptobrachella">L.</tp:taxon-name-part><tp:taxon-name-part taxon-name-part-type="species" reg="crocea">crocea</tp:taxon-name-part></tp:taxon-name></italic> (22.2–27.3 mm), <italic><tp:taxon-name><tp:taxon-name-part taxon-name-part-type="genus" reg="Leptobrachella">L.</tp:taxon-name-part><tp:taxon-name-part taxon-name-part-type="species" reg="feii">feii</tp:taxon-name-part></tp:taxon-name></italic> (21.5–22.8 mm), <italic><tp:taxon-name><tp:taxon-name-part taxon-name-part-type="genus" reg="Leptobrachella">L.</tp:taxon-name-part><tp:taxon-name-part taxon-name-part-type="species" reg="flaviglandulosa">flaviglandulosa</tp:taxon-name-part></tp:taxon-name></italic> (23.0–27.0 mm), <italic><tp:taxon-name><tp:taxon-name-part taxon-name-part-type="genus" reg="Leptobrachella">L.</tp:taxon-name-part><tp:taxon-name-part taxon-name-part-type="species" reg="isos">isos</tp:taxon-name-part></tp:taxon-name></italic> (23.7–27.9 mm), <italic><tp:taxon-name><tp:taxon-name-part taxon-name-part-type="genus" reg="Leptobrachella">L.</tp:taxon-name-part><tp:taxon-name-part taxon-name-part-type="species" reg="graminicola">graminicola</tp:taxon-name-part></tp:taxon-name></italic> (23.1–24.6 mm), <italic><tp:taxon-name><tp:taxon-name-part taxon-name-part-type="genus" reg="Leptobrachella">L.</tp:taxon-name-part><tp:taxon-name-part taxon-name-part-type="species" reg="khasiorum">khasiorum</tp:taxon-name-part></tp:taxon-name></italic> (24.5–27.3 mm), <italic><tp:taxon-name><tp:taxon-name-part taxon-name-part-type="genus" reg="Leptobrachella">L.</tp:taxon-name-part><tp:taxon-name-part taxon-name-part-type="species" reg="lateralis">lateralis</tp:taxon-name-part></tp:taxon-name></italic> (26.9–28.3 mm), <italic><tp:taxon-name><tp:taxon-name-part taxon-name-part-type="genus" reg="Leptobrachella">L.</tp:taxon-name-part><tp:taxon-name-part taxon-name-part-type="species" reg="laui">laui</tp:taxon-name-part></tp:taxon-name></italic> (24.8–26.7 mm), <italic><tp:taxon-name><tp:taxon-name-part taxon-name-part-type="genus" reg="Leptobrachella">L.</tp:taxon-name-part><tp:taxon-name-part taxon-name-part-type="species" reg="liui">liui</tp:taxon-name-part></tp:taxon-name></italic> (24.8–26.7 mm), <italic><tp:taxon-name><tp:taxon-name-part taxon-name-part-type="genus" reg="Leptobrachella">L.</tp:taxon-name-part><tp:taxon-name-part taxon-name-part-type="species" reg="maculosa">maculosa</tp:taxon-name-part></tp:taxon-name></italic> (24.2–26.6 mm), <italic><tp:taxon-name><tp:taxon-name-part taxon-name-part-type="genus" reg="Leptobrachella">L.</tp:taxon-name-part><tp:taxon-name-part taxon-name-part-type="species" reg="mangshanensis">mangshanensis</tp:taxon-name-part></tp:taxon-name></italic> (22.22–27.76 mm), <italic><tp:taxon-name><tp:taxon-name-part taxon-name-part-type="genus" reg="Leptobrachella">L.</tp:taxon-name-part><tp:taxon-name-part taxon-name-part-type="species" reg="maura">maura</tp:taxon-name-part></tp:taxon-name></italic> (26.1 mm), <italic><tp:taxon-name><tp:taxon-name-part taxon-name-part-type="genus" reg="Leptobrachella">L.</tp:taxon-name-part><tp:taxon-name-part taxon-name-part-type="species" reg="melica">melica</tp:taxon-name-part></tp:taxon-name></italic> (19.5–22.8 mm), <italic><tp:taxon-name><tp:taxon-name-part taxon-name-part-type="genus" reg="Leptobrachella">L.</tp:taxon-name-part><tp:taxon-name-part taxon-name-part-type="species" reg="murphyi">murphyi</tp:taxon-name-part></tp:taxon-name></italic> (23.2–24.9 mm), <italic><tp:taxon-name><tp:taxon-name-part taxon-name-part-type="genus" reg="Leptobrachella">L.</tp:taxon-name-part><tp:taxon-name-part taxon-name-part-type="species" reg="niveimontis">niveimontis</tp:taxon-name-part></tp:taxon-name></italic> (22.5–23.6 mm), <italic><tp:taxon-name><tp:taxon-name-part taxon-name-part-type="genus" reg="Leptobrachella">L.</tp:taxon-name-part><tp:taxon-name-part taxon-name-part-type="species" reg="pallida">pallida</tp:taxon-name-part></tp:taxon-name></italic> (24.5–27.7 mm), <italic><tp:taxon-name><tp:taxon-name-part taxon-name-part-type="genus" reg="Leptobrachella">L.</tp:taxon-name-part><tp:taxon-name-part taxon-name-part-type="species" reg="petrops">petrops</tp:taxon-name-part></tp:taxon-name></italic> (23.6–27.6 mm), <italic><tp:taxon-name><tp:taxon-name-part taxon-name-part-type="genus" reg="Leptobrachella">L.</tp:taxon-name-part><tp:taxon-name-part taxon-name-part-type="species" reg="pluvialis">pluvialis</tp:taxon-name-part></tp:taxon-name></italic> (21.3–22.3 mm), <italic><tp:taxon-name><tp:taxon-name-part taxon-name-part-type="genus" reg="Leptobrachella">L.</tp:taxon-name-part><tp:taxon-name-part taxon-name-part-type="species" reg="puhoatensis">puhoatensis</tp:taxon-name-part></tp:taxon-name></italic> (24.2–28.1 mm), <italic><tp:taxon-name><tp:taxon-name-part taxon-name-part-type="genus" reg="Leptobrachella">L.</tp:taxon-name-part><tp:taxon-name-part taxon-name-part-type="species" reg="pyrrhops">pyrrhops</tp:taxon-name-part></tp:taxon-name></italic> (25.0–27.5 mm), <italic><tp:taxon-name><tp:taxon-name-part taxon-name-part-type="genus" reg="Leptobrachella">L.</tp:taxon-name-part><tp:taxon-name-part taxon-name-part-type="species" reg="rowleyae">rowleyae</tp:taxon-name-part></tp:taxon-name></italic> (23.4–25.4 mm), <italic><tp:taxon-name><tp:taxon-name-part taxon-name-part-type="genus" reg="Leptobrachella">L.</tp:taxon-name-part><tp:taxon-name-part taxon-name-part-type="species" reg="tadungensis">tadungensis</tp:taxon-name-part></tp:taxon-name></italic> (23.3–28.2 mm), <italic><tp:taxon-name><tp:taxon-name-part taxon-name-part-type="genus" reg="Leptobrachella">L.</tp:taxon-name-part><tp:taxon-name-part taxon-name-part-type="species" reg="tengchongensis">tengchongensis</tp:taxon-name-part></tp:taxon-name></italic> (23.9–26.0 mm), <italic><tp:taxon-name><tp:taxon-name-part taxon-name-part-type="genus" reg="Leptobrachella">L.</tp:taxon-name-part><tp:taxon-name-part taxon-name-part-type="species" reg="ventripunctata">ventripunctata</tp:taxon-name-part></tp:taxon-name></italic> (23.7–27.7 mm) and <italic><tp:taxon-name><tp:taxon-name-part taxon-name-part-type="genus" reg="Leptobrachella">L.</tp:taxon-name-part><tp:taxon-name-part taxon-name-part-type="species" reg="yingjiangensis">yingjiangensis</tp:taxon-name-part></tp:taxon-name></italic> (25.7–27.6 mm) and differs from the larger in males <italic><tp:taxon-name><tp:taxon-name-part taxon-name-part-type="genus" reg="Leptobrachella">L.</tp:taxon-name-part><tp:taxon-name-part taxon-name-part-type="species" reg="nahangensis">nahangensis</tp:taxon-name-part></tp:taxon-name></italic> (40.8 mm), <italic><tp:taxon-name><tp:taxon-name-part taxon-name-part-type="genus" reg="Leptobrachella">L.</tp:taxon-name-part><tp:taxon-name-part taxon-name-part-type="species" reg="platycephala">platycephala</tp:taxon-name-part></tp:taxon-name></italic> (35.1 mm), <italic><tp:taxon-name><tp:taxon-name-part taxon-name-part-type="genus" reg="Leptobrachella">L.</tp:taxon-name-part><tp:taxon-name-part taxon-name-part-type="species" reg="sungi">sungi</tp:taxon-name-part></tp:taxon-name></italic> (48.3–52.7 mm in males) and <italic><tp:taxon-name><tp:taxon-name-part taxon-name-part-type="genus" reg="Leptobrachella">L.</tp:taxon-name-part><tp:taxon-name-part taxon-name-part-type="species" reg="zhangyapingi">zhangyapingi</tp:taxon-name-part></tp:taxon-name></italic> (45.8–52.5 mm).</p><p>By having a larger size of body (SVL 34.4–43.1 mm in females), <italic><tp:taxon-name><tp:taxon-name-part taxon-name-part-type="genus" reg="Leptobrachella">Leptobrachella</tp:taxon-name-part><tp:taxon-name-part taxon-name-part-type="species" reg="dong">dong</tp:taxon-name-part></tp:taxon-name></italic> sp. nov. differs from the smaller females <italic><tp:taxon-name><tp:taxon-name-part taxon-name-part-type="genus" reg="Leptobrachella">L.</tp:taxon-name-part><tp:taxon-name-part taxon-name-part-type="species" reg="alpina">alpina</tp:taxon-name-part></tp:taxon-name></italic> (31.7–32.5 mm), <italic><tp:taxon-name><tp:taxon-name-part taxon-name-part-type="genus" reg="Leptobrachella">L.</tp:taxon-name-part><tp:taxon-name-part taxon-name-part-type="species" reg="applebyi">applebyi</tp:taxon-name-part></tp:taxon-name></italic> (21.7 mm), <italic><tp:taxon-name><tp:taxon-name-part taxon-name-part-type="genus" reg="Leptobrachella">L.</tp:taxon-name-part><tp:taxon-name-part taxon-name-part-type="species" reg="ardens">ardens</tp:taxon-name-part></tp:taxon-name></italic> (25.4 mm), <italic><tp:taxon-name><tp:taxon-name-part taxon-name-part-type="genus" reg="Leptobrachella">L.</tp:taxon-name-part><tp:taxon-name-part taxon-name-part-type="species" reg="aspera">aspera</tp:taxon-name-part></tp:taxon-name></italic> (25.0–26.4 mm), <italic><tp:taxon-name><tp:taxon-name-part taxon-name-part-type="genus" reg="Leptobrachella">L.</tp:taxon-name-part><tp:taxon-name-part taxon-name-part-type="species" reg="bashaensis">bashaensis</tp:taxon-name-part></tp:taxon-name></italic> (27.1), <italic><tp:taxon-name><tp:taxon-name-part taxon-name-part-type="genus" reg="Leptobrachella">L.</tp:taxon-name-part><tp:taxon-name-part taxon-name-part-type="species" reg="botsfordi">botsfordi</tp:taxon-name-part></tp:taxon-name></italic> (30.0–31.8 mm), <italic><tp:taxon-name><tp:taxon-name-part taxon-name-part-type="genus" reg="Leptobrachella">L.</tp:taxon-name-part><tp:taxon-name-part taxon-name-part-type="species" reg="graminicola">graminicola</tp:taxon-name-part></tp:taxon-name></italic> (28.6–32.9 mm), <italic><tp:taxon-name><tp:taxon-name-part taxon-name-part-type="genus" reg="Leptobrachella">L.</tp:taxon-name-part><tp:taxon-name-part taxon-name-part-type="species" reg="isos">isos</tp:taxon-name-part></tp:taxon-name></italic> (28.6–31.5 mm), <italic><tp:taxon-name><tp:taxon-name-part taxon-name-part-type="genus" reg="Leptobrachella">L.</tp:taxon-name-part><tp:taxon-name-part taxon-name-part-type="species" reg="kalonensis">kalonensis</tp:taxon-name-part></tp:taxon-name></italic> (28.9–30.6 mm), <italic><tp:taxon-name><tp:taxon-name-part taxon-name-part-type="genus" reg="Leptobrachella">L.</tp:taxon-name-part><tp:taxon-name-part taxon-name-part-type="species" reg="khasiorum">khasiorum</tp:taxon-name-part></tp:taxon-name></italic> (31.2–33.4 mm), <italic><tp:taxon-name><tp:taxon-name-part taxon-name-part-type="genus" reg="Leptobrachella">L.</tp:taxon-name-part><tp:taxon-name-part taxon-name-part-type="species" reg="liui">liui</tp:taxon-name-part></tp:taxon-name></italic> (24.5–27.8 mm), <italic><tp:taxon-name><tp:taxon-name-part taxon-name-part-type="genus" reg="Leptobrachella">L.</tp:taxon-name-part><tp:taxon-name-part taxon-name-part-type="species" reg="macrops">macrops</tp:taxon-name-part></tp:taxon-name></italic> (30.3 mm), <italic><tp:taxon-name><tp:taxon-name-part taxon-name-part-type="genus" reg="Leptobrachella">L.</tp:taxon-name-part><tp:taxon-name-part taxon-name-part-type="species" reg="maculosa">maculosa</tp:taxon-name-part></tp:taxon-name></italic> (27 mm), <italic><tp:taxon-name><tp:taxon-name-part taxon-name-part-type="genus" reg="Leptobrachella">L.</tp:taxon-name-part><tp:taxon-name-part taxon-name-part-type="species" reg="mangshanensis">mangshanensis</tp:taxon-name-part></tp:taxon-name></italic> (30.2 mm), <italic><tp:taxon-name><tp:taxon-name-part taxon-name-part-type="genus" reg="Leptobrachella">L.</tp:taxon-name-part><tp:taxon-name-part taxon-name-part-type="species" reg="maoershanensis">maoershanensis</tp:taxon-name-part></tp:taxon-name></italic> (29.1 mm), <italic><tp:taxon-name><tp:taxon-name-part taxon-name-part-type="genus" reg="Leptobrachella">L.</tp:taxon-name-part><tp:taxon-name-part taxon-name-part-type="species" reg="murphyi">murphyi</tp:taxon-name-part></tp:taxon-name></italic> (29.3–32.1 mm), <italic><tp:taxon-name><tp:taxon-name-part taxon-name-part-type="genus" reg="Leptobrachella">L.</tp:taxon-name-part><tp:taxon-name-part taxon-name-part-type="species" reg="macrops">macrops</tp:taxon-name-part></tp:taxon-name></italic> (30.3 mm), <italic><tp:taxon-name><tp:taxon-name-part taxon-name-part-type="genus" reg="Leptobrachella">L.</tp:taxon-name-part><tp:taxon-name-part taxon-name-part-type="species" reg="maoershanensis">maoershanensis</tp:taxon-name-part></tp:taxon-name></italic> (29.1 mm), <italic><tp:taxon-name><tp:taxon-name-part taxon-name-part-type="genus" reg="Leptobrachella">L.</tp:taxon-name-part><tp:taxon-name-part taxon-name-part-type="species" reg="niveimontis">niveimontis</tp:taxon-name-part></tp:taxon-name></italic> (28.5–28.7 mm), <italic><tp:taxon-name><tp:taxon-name-part taxon-name-part-type="genus" reg="Leptobrachella">L.</tp:taxon-name-part><tp:taxon-name-part taxon-name-part-type="species" reg="oshanensis">oshanensis</tp:taxon-name-part></tp:taxon-name></italic> (31.6 mm), <italic><tp:taxon-name><tp:taxon-name-part taxon-name-part-type="genus" reg="Leptobrachella">L.</tp:taxon-name-part><tp:taxon-name-part taxon-name-part-type="species" reg="pluvialis">pluvialis</tp:taxon-name-part></tp:taxon-name></italic> (25.5–33.5 mm), <italic><tp:taxon-name><tp:taxon-name-part taxon-name-part-type="genus" reg="Leptobrachella">L.</tp:taxon-name-part><tp:taxon-name-part taxon-name-part-type="species" reg="puhoatensis">puhoatensis</tp:taxon-name-part></tp:taxon-name></italic> (27.3–31.5 mm), <italic><tp:taxon-name><tp:taxon-name-part taxon-name-part-type="genus" reg="Leptobrachella">L.</tp:taxon-name-part><tp:taxon-name-part taxon-name-part-type="species" reg="rowleyae">rowleyae</tp:taxon-name-part></tp:taxon-name></italic> (27.0–27.8 mm), <italic><tp:taxon-name><tp:taxon-name-part taxon-name-part-type="genus" reg="Leptobrachella">L.</tp:taxon-name-part><tp:taxon-name-part taxon-name-part-type="species" reg="shimentaina">shimentaina</tp:taxon-name-part></tp:taxon-name></italic> (30.1–30.7 mm), <italic><tp:taxon-name><tp:taxon-name-part taxon-name-part-type="genus" reg="Leptobrachella">L.</tp:taxon-name-part><tp:taxon-name-part taxon-name-part-type="species" reg="suiyangensis">suiyangensis</tp:taxon-name-part></tp:taxon-name></italic> (30.5–33.5 mm), <italic><tp:taxon-name><tp:taxon-name-part taxon-name-part-type="genus" reg="Leptobrachella">L.</tp:taxon-name-part><tp:taxon-name-part taxon-name-part-type="species" reg="tadungensis">tadungensis</tp:taxon-name-part></tp:taxon-name></italic> (32.1 mm), <italic><tp:taxon-name><tp:taxon-name-part taxon-name-part-type="genus" reg="Leptobrachella">L.</tp:taxon-name-part><tp:taxon-name-part taxon-name-part-type="species" reg="tamdil">tamdil</tp:taxon-name-part></tp:taxon-name></italic> (32.3 mm), <italic><tp:taxon-name><tp:taxon-name-part taxon-name-part-type="genus" reg="Leptobrachella">L.</tp:taxon-name-part><tp:taxon-name-part taxon-name-part-type="species" reg="tengchongensis">tengchongensis</tp:taxon-name-part></tp:taxon-name></italic> (28.8–28.9 mm) and <italic><tp:taxon-name><tp:taxon-name-part taxon-name-part-type="genus" reg="Leptobrachella">L.</tp:taxon-name-part><tp:taxon-name-part taxon-name-part-type="species" reg="tuberosa">tuberosa</tp:taxon-name-part></tp:taxon-name></italic> (30.2 mm).</p><p>By having black spots on ﬂanks, <italic><tp:taxon-name><tp:taxon-name-part taxon-name-part-type="genus" reg="Leptobrachella">Leptobrachella</tp:taxon-name-part><tp:taxon-name-part taxon-name-part-type="species" reg="dong">dong</tp:taxon-name-part></tp:taxon-name></italic> sp. nov. differs from <italic><tp:taxon-name><tp:taxon-name-part taxon-name-part-type="genus" reg="Leptobrachella">L.</tp:taxon-name-part><tp:taxon-name-part taxon-name-part-type="species" reg="aerea">aerea</tp:taxon-name-part></tp:taxon-name></italic>, <italic><tp:taxon-name><tp:taxon-name-part taxon-name-part-type="genus" reg="Leptobrachella">L.</tp:taxon-name-part><tp:taxon-name-part taxon-name-part-type="species" reg="botsfordi">botsfordi</tp:taxon-name-part></tp:taxon-name></italic>, <italic><tp:taxon-name><tp:taxon-name-part taxon-name-part-type="genus" reg="Leptobrachella">L.</tp:taxon-name-part><tp:taxon-name-part taxon-name-part-type="species" reg="crocea">crocea</tp:taxon-name-part></tp:taxon-name></italic>, <italic><tp:taxon-name><tp:taxon-name-part taxon-name-part-type="genus" reg="Leptobrachella">L.</tp:taxon-name-part><tp:taxon-name-part taxon-name-part-type="species" reg="eos">eos</tp:taxon-name-part></tp:taxon-name></italic>, <italic><tp:taxon-name><tp:taxon-name-part taxon-name-part-type="genus" reg="Leptobrachella">L.</tp:taxon-name-part><tp:taxon-name-part taxon-name-part-type="species" reg="firthi">firthi</tp:taxon-name-part></tp:taxon-name></italic>, <italic><tp:taxon-name><tp:taxon-name-part taxon-name-part-type="genus" reg="Leptobrachella">L.</tp:taxon-name-part><tp:taxon-name-part taxon-name-part-type="species" reg="isos">isos</tp:taxon-name-part></tp:taxon-name></italic>, <italic><tp:taxon-name><tp:taxon-name-part taxon-name-part-type="genus" reg="Leptobrachella">L.</tp:taxon-name-part><tp:taxon-name-part taxon-name-part-type="species" reg="pallida">pallida</tp:taxon-name-part></tp:taxon-name></italic>, <italic><tp:taxon-name><tp:taxon-name-part taxon-name-part-type="genus" reg="Leptobrachella">L.</tp:taxon-name-part><tp:taxon-name-part taxon-name-part-type="species" reg="petrops">petrops</tp:taxon-name-part></tp:taxon-name></italic>, <italic><tp:taxon-name><tp:taxon-name-part taxon-name-part-type="genus" reg="Leptobrachella">L.</tp:taxon-name-part><tp:taxon-name-part taxon-name-part-type="species" reg="tuberosa">tuberosa</tp:taxon-name-part></tp:taxon-name></italic> and <italic><tp:taxon-name><tp:taxon-name-part taxon-name-part-type="genus" reg="Leptobrachella">L.</tp:taxon-name-part><tp:taxon-name-part taxon-name-part-type="species" reg="zhangyapingi">zhangyapingi</tp:taxon-name-part></tp:taxon-name></italic> (vs. lacking distinct black spots on the ﬂanks in the latter).</p><p>By having rudimentary webbing, <italic><tp:taxon-name><tp:taxon-name-part taxon-name-part-type="genus" reg="Leptobrachella">Leptobrachella</tp:taxon-name-part><tp:taxon-name-part taxon-name-part-type="species" reg="dong">dong</tp:taxon-name-part></tp:taxon-name></italic> sp. nov. differs from <italic><tp:taxon-name><tp:taxon-name-part taxon-name-part-type="genus" reg="Leptobrachella">L.</tp:taxon-name-part><tp:taxon-name-part taxon-name-part-type="species" reg="ardens">ardens</tp:taxon-name-part></tp:taxon-name></italic>, <italic><tp:taxon-name><tp:taxon-name-part taxon-name-part-type="genus" reg="Leptobrachella">L.</tp:taxon-name-part><tp:taxon-name-part taxon-name-part-type="species" reg="jinshaensis">jinshaensis</tp:taxon-name-part></tp:taxon-name></italic>, <italic><tp:taxon-name><tp:taxon-name-part taxon-name-part-type="genus" reg="Leptobrachella">L.</tp:taxon-name-part><tp:taxon-name-part taxon-name-part-type="species" reg="kalonensis">kalonensis</tp:taxon-name-part></tp:taxon-name></italic>, <italic><tp:taxon-name><tp:taxon-name-part taxon-name-part-type="genus" reg="Leptobrachella">L.</tp:taxon-name-part><tp:taxon-name-part taxon-name-part-type="species" reg="maculosa">maculosa</tp:taxon-name-part></tp:taxon-name></italic>, <italic><tp:taxon-name><tp:taxon-name-part taxon-name-part-type="genus" reg="Leptobrachella">L.</tp:taxon-name-part><tp:taxon-name-part taxon-name-part-type="species" reg="oshanensis">oshanensis</tp:taxon-name-part></tp:taxon-name></italic>, <italic><tp:taxon-name><tp:taxon-name-part taxon-name-part-type="genus" reg="Leptobrachella">L.</tp:taxon-name-part><tp:taxon-name-part taxon-name-part-type="species" reg="pallida">pallida</tp:taxon-name-part></tp:taxon-name></italic>, <italic><tp:taxon-name><tp:taxon-name-part taxon-name-part-type="genus" reg="Leptobrachella">L.</tp:taxon-name-part><tp:taxon-name-part taxon-name-part-type="species" reg="petrops">petrops</tp:taxon-name-part></tp:taxon-name></italic>, <italic><tp:taxon-name><tp:taxon-name-part taxon-name-part-type="genus" reg="Leptobrachella">L.</tp:taxon-name-part><tp:taxon-name-part taxon-name-part-type="species" reg="rowleyae">rowleyae</tp:taxon-name-part></tp:taxon-name></italic>, <italic><tp:taxon-name><tp:taxon-name-part taxon-name-part-type="genus" reg="Leptobrachella">L.</tp:taxon-name-part><tp:taxon-name-part taxon-name-part-type="species" reg="shiwandashanensis">shiwandashanensis</tp:taxon-name-part></tp:taxon-name></italic> and <italic><tp:taxon-name><tp:taxon-name-part taxon-name-part-type="genus" reg="Leptobrachella">L.</tp:taxon-name-part><tp:taxon-name-part taxon-name-part-type="species" reg="tadungensis">tadungensis</tp:taxon-name-part></tp:taxon-name></italic> (vs. absent webbing in the latter).</p><p>By having wide fringes on toes, <italic><tp:taxon-name><tp:taxon-name-part taxon-name-part-type="genus" reg="Leptobrachella">Leptobrachella</tp:taxon-name-part><tp:taxon-name-part taxon-name-part-type="species" reg="dong">dong</tp:taxon-name-part></tp:taxon-name></italic> sp. nov. differs from <italic><tp:taxon-name><tp:taxon-name-part taxon-name-part-type="genus" reg="Leptobrachella">L.</tp:taxon-name-part><tp:taxon-name-part taxon-name-part-type="species" reg="applebyi">applebyi</tp:taxon-name-part></tp:taxon-name></italic>, <italic><tp:taxon-name><tp:taxon-name-part taxon-name-part-type="genus" reg="Leptobrachella">L.</tp:taxon-name-part><tp:taxon-name-part taxon-name-part-type="species" reg="ardens">ardens</tp:taxon-name-part></tp:taxon-name></italic>, <italic><tp:taxon-name><tp:taxon-name-part taxon-name-part-type="genus" reg="Leptobrachella">L.</tp:taxon-name-part><tp:taxon-name-part taxon-name-part-type="species" reg="aspera">aspera</tp:taxon-name-part></tp:taxon-name></italic>, <italic><tp:taxon-name><tp:taxon-name-part taxon-name-part-type="genus" reg="Leptobrachella">L.</tp:taxon-name-part><tp:taxon-name-part taxon-name-part-type="species" reg="bashaensis">bashaensis</tp:taxon-name-part></tp:taxon-name></italic>, <italic><tp:taxon-name><tp:taxon-name-part taxon-name-part-type="genus" reg="Leptobrachella">L.</tp:taxon-name-part><tp:taxon-name-part taxon-name-part-type="species" reg="bidoupensis">bidoupensis</tp:taxon-name-part></tp:taxon-name></italic>, <italic><tp:taxon-name><tp:taxon-name-part taxon-name-part-type="genus" reg="Leptobrachella">L.</tp:taxon-name-part><tp:taxon-name-part taxon-name-part-type="species" reg="bijie">bijie</tp:taxon-name-part></tp:taxon-name></italic>, <italic><tp:taxon-name><tp:taxon-name-part taxon-name-part-type="genus" reg="Leptobrachella">L.</tp:taxon-name-part><tp:taxon-name-part taxon-name-part-type="species" reg="botsfordi">botsfordi</tp:taxon-name-part></tp:taxon-name></italic>, <italic><tp:taxon-name><tp:taxon-name-part taxon-name-part-type="genus" reg="Leptobrachella">L.</tp:taxon-name-part><tp:taxon-name-part taxon-name-part-type="species" reg="bourreti">bourreti</tp:taxon-name-part></tp:taxon-name></italic>, <italic><tp:taxon-name><tp:taxon-name-part taxon-name-part-type="genus" reg="Leptobrachella">L.</tp:taxon-name-part><tp:taxon-name-part taxon-name-part-type="species" reg="chishuiensis">chishuiensis</tp:taxon-name-part></tp:taxon-name></italic>, <italic><tp:taxon-name><tp:taxon-name-part taxon-name-part-type="genus" reg="Leptobrachella">L.</tp:taxon-name-part><tp:taxon-name-part taxon-name-part-type="species" reg="crocea">crocea</tp:taxon-name-part></tp:taxon-name></italic>, <italic><tp:taxon-name><tp:taxon-name-part taxon-name-part-type="genus" reg="Leptobrachella">L.</tp:taxon-name-part><tp:taxon-name-part taxon-name-part-type="species" reg="damingshanensis">damingshanensis</tp:taxon-name-part></tp:taxon-name></italic>, <italic><tp:taxon-name><tp:taxon-name-part taxon-name-part-type="genus" reg="Leptobrachella">L.</tp:taxon-name-part><tp:taxon-name-part taxon-name-part-type="species" reg="dorsospina">dorsospina</tp:taxon-name-part></tp:taxon-name></italic>, <italic><tp:taxon-name><tp:taxon-name-part taxon-name-part-type="genus" reg="Leptobrachella">L.</tp:taxon-name-part><tp:taxon-name-part taxon-name-part-type="species" reg="feii">feii</tp:taxon-name-part></tp:taxon-name></italic>, <italic><tp:taxon-name><tp:taxon-name-part taxon-name-part-type="genus" reg="Leptobrachella">L.</tp:taxon-name-part><tp:taxon-name-part taxon-name-part-type="species" reg="flaviglandulosa">flaviglandulosa</tp:taxon-name-part></tp:taxon-name></italic>, <italic><tp:taxon-name><tp:taxon-name-part taxon-name-part-type="genus" reg="Leptobrachella">L.</tp:taxon-name-part><tp:taxon-name-part taxon-name-part-type="species" reg="fuliginosa">fuliginosa</tp:taxon-name-part></tp:taxon-name></italic>, <italic><tp:taxon-name><tp:taxon-name-part taxon-name-part-type="genus" reg="Leptobrachella">L.</tp:taxon-name-part><tp:taxon-name-part taxon-name-part-type="species" reg="jinshaensis">jinshaensis</tp:taxon-name-part></tp:taxon-name></italic>, <italic><tp:taxon-name><tp:taxon-name-part taxon-name-part-type="genus" reg="Leptobrachella">L.</tp:taxon-name-part><tp:taxon-name-part taxon-name-part-type="species" reg="kalonensis">kalonensis</tp:taxon-name-part></tp:taxon-name></italic>, <italic><tp:taxon-name><tp:taxon-name-part taxon-name-part-type="genus" reg="Leptobrachella">L.</tp:taxon-name-part><tp:taxon-name-part taxon-name-part-type="species" reg="lateralis">lateralis</tp:taxon-name-part></tp:taxon-name></italic>, <italic><tp:taxon-name><tp:taxon-name-part taxon-name-part-type="genus" reg="Leptobrachella">L.</tp:taxon-name-part><tp:taxon-name-part taxon-name-part-type="species" reg="macrops">macrops</tp:taxon-name-part></tp:taxon-name></italic>, <italic><tp:taxon-name><tp:taxon-name-part taxon-name-part-type="genus" reg="Leptobrachella">L.</tp:taxon-name-part><tp:taxon-name-part taxon-name-part-type="species" reg="maculosa">maculosa</tp:taxon-name-part></tp:taxon-name></italic>, <italic><tp:taxon-name><tp:taxon-name-part taxon-name-part-type="genus" reg="Leptobrachella">L.</tp:taxon-name-part><tp:taxon-name-part taxon-name-part-type="species" reg="mangshanensis">mangshanensis</tp:taxon-name-part></tp:taxon-name></italic>, <italic><tp:taxon-name><tp:taxon-name-part taxon-name-part-type="genus" reg="Leptobrachella">L.</tp:taxon-name-part><tp:taxon-name-part taxon-name-part-type="species" reg="melica">melica</tp:taxon-name-part></tp:taxon-name></italic>, <italic><tp:taxon-name><tp:taxon-name-part taxon-name-part-type="genus" reg="Leptobrachella">L.</tp:taxon-name-part><tp:taxon-name-part taxon-name-part-type="species" reg="minima">minima</tp:taxon-name-part></tp:taxon-name></italic>, <italic><tp:taxon-name><tp:taxon-name-part taxon-name-part-type="genus" reg="Leptobrachella">L.</tp:taxon-name-part><tp:taxon-name-part taxon-name-part-type="species" reg="nahangensis">nahangensis</tp:taxon-name-part></tp:taxon-name></italic>, <italic><tp:taxon-name><tp:taxon-name-part taxon-name-part-type="genus" reg="Leptobrachella">L.</tp:taxon-name-part><tp:taxon-name-part taxon-name-part-type="species" reg="namdongensis">namdongensis</tp:taxon-name-part></tp:taxon-name></italic>, <italic><tp:taxon-name><tp:taxon-name-part taxon-name-part-type="genus" reg="Leptobrachella">L.</tp:taxon-name-part><tp:taxon-name-part taxon-name-part-type="species" reg="niveimontis">niveimontis</tp:taxon-name-part></tp:taxon-name></italic>, <italic><tp:taxon-name><tp:taxon-name-part taxon-name-part-type="genus" reg="Leptobrachella">L.</tp:taxon-name-part><tp:taxon-name-part taxon-name-part-type="species" reg="nyx">nyx</tp:taxon-name-part></tp:taxon-name></italic>, <italic><tp:taxon-name><tp:taxon-name-part taxon-name-part-type="genus" reg="Leptobrachella">L.</tp:taxon-name-part><tp:taxon-name-part taxon-name-part-type="species" reg="oshanensis">oshanensis</tp:taxon-name-part></tp:taxon-name></italic>, <italic><tp:taxon-name><tp:taxon-name-part taxon-name-part-type="genus" reg="Leptobrachella">L.</tp:taxon-name-part><tp:taxon-name-part taxon-name-part-type="species" reg="pallida">pallida</tp:taxon-name-part></tp:taxon-name></italic>, <italic><tp:taxon-name><tp:taxon-name-part taxon-name-part-type="genus" reg="Leptobrachella">L.</tp:taxon-name-part><tp:taxon-name-part taxon-name-part-type="species" reg="pelodytoides">pelodytoides</tp:taxon-name-part></tp:taxon-name></italic>, <italic><tp:taxon-name><tp:taxon-name-part taxon-name-part-type="genus" reg="Leptobrachella">L.</tp:taxon-name-part><tp:taxon-name-part taxon-name-part-type="species" reg="petrops">petrops</tp:taxon-name-part></tp:taxon-name></italic>, <italic><tp:taxon-name><tp:taxon-name-part taxon-name-part-type="genus" reg="Leptobrachella">L.</tp:taxon-name-part><tp:taxon-name-part taxon-name-part-type="species" reg="pluvialis">pluvialis</tp:taxon-name-part></tp:taxon-name></italic>, <italic><tp:taxon-name><tp:taxon-name-part taxon-name-part-type="genus" reg="Leptobrachella">L.</tp:taxon-name-part><tp:taxon-name-part taxon-name-part-type="species" reg="puhoatensis">puhoatensis</tp:taxon-name-part></tp:taxon-name></italic>, <italic><tp:taxon-name><tp:taxon-name-part taxon-name-part-type="genus" reg="Leptobrachella">L.</tp:taxon-name-part><tp:taxon-name-part taxon-name-part-type="species" reg="purpuraventra">purpuraventra</tp:taxon-name-part></tp:taxon-name></italic>, <italic><tp:taxon-name><tp:taxon-name-part taxon-name-part-type="genus" reg="Leptobrachella">L.</tp:taxon-name-part><tp:taxon-name-part taxon-name-part-type="species" reg="pyrrhops">pyrrhops</tp:taxon-name-part></tp:taxon-name></italic>, <italic><tp:taxon-name><tp:taxon-name-part taxon-name-part-type="genus" reg="Leptobrachella">L.</tp:taxon-name-part><tp:taxon-name-part taxon-name-part-type="species" reg="rowleyae">rowleyae</tp:taxon-name-part></tp:taxon-name></italic>, <italic><tp:taxon-name><tp:taxon-name-part taxon-name-part-type="genus" reg="Leptobrachella">L.</tp:taxon-name-part><tp:taxon-name-part taxon-name-part-type="species" reg="shangsiensis">shangsiensis</tp:taxon-name-part></tp:taxon-name></italic>, <italic><tp:taxon-name><tp:taxon-name-part taxon-name-part-type="genus" reg="Leptobrachella">L.</tp:taxon-name-part><tp:taxon-name-part taxon-name-part-type="species" reg="shiwandashanensis">shiwandashanensis</tp:taxon-name-part></tp:taxon-name></italic>, <italic><tp:taxon-name><tp:taxon-name-part taxon-name-part-type="genus" reg="Leptobrachella">L.</tp:taxon-name-part><tp:taxon-name-part taxon-name-part-type="species" reg="sungi">sungi</tp:taxon-name-part></tp:taxon-name></italic>, <italic><tp:taxon-name><tp:taxon-name-part taxon-name-part-type="genus" reg="Leptobrachella">L.</tp:taxon-name-part><tp:taxon-name-part taxon-name-part-type="species" reg="tengchongensis">tengchongensis</tp:taxon-name-part></tp:taxon-name></italic>, <italic><tp:taxon-name><tp:taxon-name-part taxon-name-part-type="genus" reg="Leptobrachella">L.</tp:taxon-name-part><tp:taxon-name-part taxon-name-part-type="species" reg="tuberosa">tuberosa</tp:taxon-name-part></tp:taxon-name></italic>, <italic><tp:taxon-name><tp:taxon-name-part taxon-name-part-type="genus" reg="Leptobrachella">L.</tp:taxon-name-part><tp:taxon-name-part taxon-name-part-type="species" reg="ventripunctata">ventripunctata</tp:taxon-name-part></tp:taxon-name></italic>, <italic><tp:taxon-name><tp:taxon-name-part taxon-name-part-type="genus" reg="Leptobrachella">L.</tp:taxon-name-part><tp:taxon-name-part taxon-name-part-type="species" reg="verrucosa">verrucosa</tp:taxon-name-part></tp:taxon-name></italic>, <italic><tp:taxon-name><tp:taxon-name-part taxon-name-part-type="genus" reg="Leptobrachella">L.</tp:taxon-name-part><tp:taxon-name-part taxon-name-part-type="species" reg="wuhuangmontis">wuhuangmontis</tp:taxon-name-part></tp:taxon-name></italic>, <italic><tp:taxon-name><tp:taxon-name-part taxon-name-part-type="genus" reg="Leptobrachella">L.</tp:taxon-name-part><tp:taxon-name-part taxon-name-part-type="species" reg="wulingensis">wulingensis</tp:taxon-name-part></tp:taxon-name></italic>, <italic><tp:taxon-name><tp:taxon-name-part taxon-name-part-type="genus" reg="Leptobrachella">L.</tp:taxon-name-part><tp:taxon-name-part taxon-name-part-type="species" reg="yeae">yeae</tp:taxon-name-part></tp:taxon-name></italic> and <italic><tp:taxon-name><tp:taxon-name-part taxon-name-part-type="genus" reg="Leptobrachella">L.</tp:taxon-name-part><tp:taxon-name-part taxon-name-part-type="species" reg="yunyangensis">yunyangensis</tp:taxon-name-part></tp:taxon-name></italic> (vs. fringes on toes narrow or absent in the latter).</p><p>By having dorsal surface shagreened with fine tubercles, <italic><tp:taxon-name><tp:taxon-name-part taxon-name-part-type="genus" reg="Leptobrachella">Leptobrachella</tp:taxon-name-part><tp:taxon-name-part taxon-name-part-type="species" reg="dong">dong</tp:taxon-name-part></tp:taxon-name></italic> sp. nov. differs from <italic><tp:taxon-name><tp:taxon-name-part taxon-name-part-type="genus" reg="Leptobrachella">L.</tp:taxon-name-part><tp:taxon-name-part taxon-name-part-type="species" reg="applebyi">applebyi</tp:taxon-name-part></tp:taxon-name></italic>, <italic><tp:taxon-name><tp:taxon-name-part taxon-name-part-type="genus" reg="Leptobrachella">L.</tp:taxon-name-part><tp:taxon-name-part taxon-name-part-type="species" reg="bidoupensis">bidoupensis</tp:taxon-name-part></tp:taxon-name></italic>, <italic><tp:taxon-name><tp:taxon-name-part taxon-name-part-type="genus" reg="Leptobrachella">L.</tp:taxon-name-part><tp:taxon-name-part taxon-name-part-type="species" reg="kalonensis">kalonensis</tp:taxon-name-part></tp:taxon-name></italic>, <italic><tp:taxon-name><tp:taxon-name-part taxon-name-part-type="genus" reg="Leptobrachella">L.</tp:taxon-name-part><tp:taxon-name-part taxon-name-part-type="species" reg="melica">melica</tp:taxon-name-part></tp:taxon-name></italic>, <italic><tp:taxon-name><tp:taxon-name-part taxon-name-part-type="genus" reg="Leptobrachella">L.</tp:taxon-name-part><tp:taxon-name-part taxon-name-part-type="species" reg="minima">minima</tp:taxon-name-part></tp:taxon-name></italic>, <italic><tp:taxon-name><tp:taxon-name-part taxon-name-part-type="genus" reg="Leptobrachella">L.</tp:taxon-name-part><tp:taxon-name-part taxon-name-part-type="species" reg="nahangensis">nahangensis</tp:taxon-name-part></tp:taxon-name></italic>, <italic><tp:taxon-name><tp:taxon-name-part taxon-name-part-type="genus" reg="Leptobrachella">L.</tp:taxon-name-part><tp:taxon-name-part taxon-name-part-type="species" reg="pingbianensis">pingbianensis</tp:taxon-name-part></tp:taxon-name></italic>, <italic><tp:taxon-name><tp:taxon-name-part taxon-name-part-type="genus" reg="Leptobrachella">L.</tp:taxon-name-part><tp:taxon-name-part taxon-name-part-type="species" reg="shangsiensis">shangsiensis</tp:taxon-name-part></tp:taxon-name></italic> and <italic><tp:taxon-name><tp:taxon-name-part taxon-name-part-type="genus" reg="Leptobrachella">L.</tp:taxon-name-part><tp:taxon-name-part taxon-name-part-type="species" reg="tadungensis">tadungensis</tp:taxon-name-part></tp:taxon-name></italic>, all of which have the dorsum smooth and <italic><tp:taxon-name><tp:taxon-name-part taxon-name-part-type="genus" reg="Leptobrachella">L.</tp:taxon-name-part><tp:taxon-name-part taxon-name-part-type="species" reg="bourreti">bourreti</tp:taxon-name-part></tp:taxon-name></italic> (dorsum smooth with small warts), <italic><tp:taxon-name><tp:taxon-name-part taxon-name-part-type="genus" reg="Leptobrachella">L.</tp:taxon-name-part><tp:taxon-name-part taxon-name-part-type="species" reg="fuliginosa">fuliginosa</tp:taxon-name-part></tp:taxon-name></italic> (dorsum smooth with fine tubercles), <italic><tp:taxon-name><tp:taxon-name-part taxon-name-part-type="genus" reg="Leptobrachella">L.</tp:taxon-name-part><tp:taxon-name-part taxon-name-part-type="species" reg="liui">liui</tp:taxon-name-part></tp:taxon-name></italic> (dorsum with round tubercles), <italic><tp:taxon-name><tp:taxon-name-part taxon-name-part-type="genus" reg="Leptobrachella">L.</tp:taxon-name-part><tp:taxon-name-part taxon-name-part-type="species" reg="macrops">macrops</tp:taxon-name-part></tp:taxon-name></italic> (dorsum roughly granular with large tubercles), <italic><tp:taxon-name><tp:taxon-name-part taxon-name-part-type="genus" reg="Leptobrachella">L.</tp:taxon-name-part><tp:taxon-name-part taxon-name-part-type="species" reg="maoershanensis">maoershanensis</tp:taxon-name-part></tp:taxon-name></italic> (dorsum shagreened with tubercles), <italic><tp:taxon-name><tp:taxon-name-part taxon-name-part-type="genus" reg="Leptobrachella">L.</tp:taxon-name-part><tp:taxon-name-part taxon-name-part-type="species" reg="minima">minima</tp:taxon-name-part></tp:taxon-name></italic> (dorsum smooth), <italic><tp:taxon-name><tp:taxon-name-part taxon-name-part-type="genus" reg="Leptobrachella">L.</tp:taxon-name-part><tp:taxon-name-part taxon-name-part-type="species" reg="neangi">neangi</tp:taxon-name-part></tp:taxon-name></italic> (dorsum with small, irregular bumps and ridges), <italic><tp:taxon-name><tp:taxon-name-part taxon-name-part-type="genus" reg="Leptobrachella">L.</tp:taxon-name-part><tp:taxon-name-part taxon-name-part-type="species" reg="nyx">nyx</tp:taxon-name-part></tp:taxon-name></italic> (dorsum with round tubercles), <italic><tp:taxon-name><tp:taxon-name-part taxon-name-part-type="genus" reg="Leptobrachella">L.</tp:taxon-name-part><tp:taxon-name-part taxon-name-part-type="species" reg="nokrekensis">nokrekensis</tp:taxon-name-part></tp:taxon-name></italic> (dorsum tubercles and longitudinal folds), <italic><tp:taxon-name><tp:taxon-name-part taxon-name-part-type="genus" reg="Leptobrachella">L.</tp:taxon-name-part><tp:taxon-name-part taxon-name-part-type="species" reg="pelodytoides">pelodytoides</tp:taxon-name-part></tp:taxon-name></italic> (dorsum with small, smooth warts), <italic><tp:taxon-name><tp:taxon-name-part taxon-name-part-type="genus" reg="Leptobrachella">L.</tp:taxon-name-part><tp:taxon-name-part taxon-name-part-type="species" reg="tamdil">tamdil</tp:taxon-name-part></tp:taxon-name></italic> (dorsum weakly tuberculate, with low, oval tubercles), <italic><tp:taxon-name><tp:taxon-name-part taxon-name-part-type="genus" reg="Leptobrachella">L.</tp:taxon-name-part><tp:taxon-name-part taxon-name-part-type="species" reg="tuberosa">tuberosa</tp:taxon-name-part></tp:taxon-name></italic> (dorsum highly tuberculate), <italic><tp:taxon-name><tp:taxon-name-part taxon-name-part-type="genus" reg="Leptobrachella">L.</tp:taxon-name-part><tp:taxon-name-part taxon-name-part-type="species" reg="yunkaiensis">yunkaiensis</tp:taxon-name-part></tp:taxon-name></italic> (dorsum with raised warts) and <italic><tp:taxon-name><tp:taxon-name-part taxon-name-part-type="genus" reg="Leptobrachella">L.</tp:taxon-name-part><tp:taxon-name-part taxon-name-part-type="species" reg="wuhuangmontis">wuhuangmontis</tp:taxon-name-part></tp:taxon-name></italic> (dorsum rough with conical tubercles).</p><p>The advertisement calls of <italic><tp:taxon-name><tp:taxon-name-part taxon-name-part-type="genus" reg="Leptobrachella">Leptobrachella</tp:taxon-name-part><tp:taxon-name-part taxon-name-part-type="species" reg="dong">dong</tp:taxon-name-part></tp:taxon-name></italic> sp. nov. (Results and Fig. <xref ref-type="fig" rid="F3">3</xref>) differs from all other congeners occurring north of the Isthmus of Kra for which comparable acoustic data are available consisting of uniform and continuous calls with four to five pulses in each note. Of the congeners in the region with known calls, the new species can be separated from <italic><tp:taxon-name><tp:taxon-name-part taxon-name-part-type="genus" reg="Leptobrachella">L.</tp:taxon-name-part><tp:taxon-name-part taxon-name-part-type="species" reg="purpurus">purpurus</tp:taxon-name-part></tp:taxon-name></italic>, <italic><tp:taxon-name><tp:taxon-name-part taxon-name-part-type="genus" reg="Leptobrachella">L.</tp:taxon-name-part><tp:taxon-name-part taxon-name-part-type="species" reg="tuberosus">tuberosus</tp:taxon-name-part></tp:taxon-name></italic>, <italic><tp:taxon-name><tp:taxon-name-part taxon-name-part-type="genus" reg="Leptobrachella">L.</tp:taxon-name-part><tp:taxon-name-part taxon-name-part-type="species" reg="puhoatensis">puhoatensis</tp:taxon-name-part></tp:taxon-name></italic> and <italic><tp:taxon-name><tp:taxon-name-part taxon-name-part-type="genus" reg="Leptobrachella">L.</tp:taxon-name-part><tp:taxon-name-part taxon-name-part-type="species" reg="yingjiangensis">yingjiangensis</tp:taxon-name-part></tp:taxon-name></italic> by not having an invariably single-note call with irregular intervals. In addition, the dominant frequency of 4.4–5.6 kHz (at 11.2–15 °C) further distinguishes the call of <italic><tp:taxon-name><tp:taxon-name-part taxon-name-part-type="genus" reg="Leptobrachella">Leptobrachella</tp:taxon-name-part><tp:taxon-name-part taxon-name-part-type="species" reg="dong">dong</tp:taxon-name-part></tp:taxon-name></italic> sp. nov. from that of the higher frequency calls of <italic><tp:taxon-name><tp:taxon-name-part taxon-name-part-type="genus" reg="Leptobrachella">L.</tp:taxon-name-part><tp:taxon-name-part taxon-name-part-type="species" reg="aereus">aereus</tp:taxon-name-part></tp:taxon-name></italic> (6.2–7.9 kHz at 22.4–25.7 °C), <italic><tp:taxon-name><tp:taxon-name-part taxon-name-part-type="genus" reg="Leptobrachella">L.</tp:taxon-name-part><tp:taxon-name-part taxon-name-part-type="species" reg="yingjiangensis">yingjiangensis</tp:taxon-name-part></tp:taxon-name></italic> (5.7–5.9 kHz at 19 °C), <italic><tp:taxon-name><tp:taxon-name-part taxon-name-part-type="genus" reg="Leptobrachella">L.</tp:taxon-name-part><tp:taxon-name-part taxon-name-part-type="species" reg="isos">isos</tp:taxon-name-part></tp:taxon-name></italic> (5.9–6.2 kHz at 22.4–22.8 °C) and <italic><tp:taxon-name><tp:taxon-name-part taxon-name-part-type="genus" reg="Leptobrachella">L.</tp:taxon-name-part><tp:taxon-name-part taxon-name-part-type="species" reg="ventripunctatus">ventripunctatus</tp:taxon-name-part></tp:taxon-name></italic> (6.1–6.4 kHz at 15 °C) and the lower frequency calls of <italic><tp:taxon-name><tp:taxon-name-part taxon-name-part-type="genus" reg="Leptobrachella">L.</tp:taxon-name-part><tp:taxon-name-part taxon-name-part-type="species" reg="applebyi">applebyi</tp:taxon-name-part></tp:taxon-name></italic> (4.0–4.3 kHz at 21.5 °C), <italic><tp:taxon-name><tp:taxon-name-part taxon-name-part-type="genus" reg="Leptobrachella">L.</tp:taxon-name-part><tp:taxon-name-part taxon-name-part-type="species" reg="ardens">ardens</tp:taxon-name-part></tp:taxon-name></italic> (3.1–3.4 kHz at 21.4–24.7 °C), <italic><tp:taxon-name><tp:taxon-name-part taxon-name-part-type="genus" reg="Leptobrachella">L.</tp:taxon-name-part><tp:taxon-name-part taxon-name-part-type="species" reg="bidoupensis">bidoupensis</tp:taxon-name-part></tp:taxon-name></italic> (1.9–3.8 kHz at 19–21 °C), <italic><tp:taxon-name><tp:taxon-name-part taxon-name-part-type="genus" reg="Leptobrachella">L.</tp:taxon-name-part><tp:taxon-name-part taxon-name-part-type="species" reg="botsfordi">botsfordi</tp:taxon-name-part></tp:taxon-name></italic> (2.6–3.2 kHz at 14 °C), <italic><tp:taxon-name><tp:taxon-name-part taxon-name-part-type="genus" reg="Leptobrachella">L.</tp:taxon-name-part><tp:taxon-name-part taxon-name-part-type="species" reg="croceus">croceus</tp:taxon-name-part></tp:taxon-name></italic> (2.6–3.0 kHz at 21.6–25.1 °C), <italic><tp:taxon-name><tp:taxon-name-part taxon-name-part-type="genus" reg="Leptobrachella">L.</tp:taxon-name-part><tp:taxon-name-part taxon-name-part-type="species" reg="fuliginosus">fuliginosus</tp:taxon-name-part></tp:taxon-name></italic> (2.1–2.8 kHz at 19.3–19.6 °C), <italic><tp:taxon-name><tp:taxon-name-part taxon-name-part-type="genus" reg="Leptobrachella">L.</tp:taxon-name-part><tp:taxon-name-part taxon-name-part-type="species" reg="kalonensis">kalonensis</tp:taxon-name-part></tp:taxon-name></italic> (2.8 kHz at 26.4 °C), <italic><tp:taxon-name><tp:taxon-name-part taxon-name-part-type="genus" reg="Leptobrachella">L.</tp:taxon-name-part><tp:taxon-name-part taxon-name-part-type="species" reg="maculosus">maculosus</tp:taxon-name-part></tp:taxon-name></italic> (2.7–2.8 kHz at 23.3–24.1 °C), <italic><tp:taxon-name><tp:taxon-name-part taxon-name-part-type="genus" reg="Leptobrachella">L.</tp:taxon-name-part><tp:taxon-name-part taxon-name-part-type="species" reg="melicus">melicus</tp:taxon-name-part></tp:taxon-name></italic> (2.6–4.0 kHz at 26.1–26.2 °C), <italic><tp:taxon-name><tp:taxon-name-part taxon-name-part-type="genus" reg="Leptobrachella">L.</tp:taxon-name-part><tp:taxon-name-part taxon-name-part-type="species" reg="pallidus">pallidus</tp:taxon-name-part></tp:taxon-name></italic> (2.4–2.7 kHz at 14.0–21.4 °C), <italic><tp:taxon-name><tp:taxon-name-part taxon-name-part-type="genus" reg="Leptobrachella">L.</tp:taxon-name-part><tp:taxon-name-part taxon-name-part-type="species" reg="pyrrhops">pyrrhops</tp:taxon-name-part></tp:taxon-name></italic> (1.91–2.2 kHz at 25 °C), <italic><tp:taxon-name><tp:taxon-name-part taxon-name-part-type="genus" reg="Leptobrachella">L.</tp:taxon-name-part><tp:taxon-name-part taxon-name-part-type="species" reg="rowleyae">rowleyae</tp:taxon-name-part></tp:taxon-name></italic> (3.3–3.5 kHz at 21.5 °C), <italic><tp:taxon-name><tp:taxon-name-part taxon-name-part-type="genus" reg="Leptobrachella">L.</tp:taxon-name-part><tp:taxon-name-part taxon-name-part-type="species" reg="tadungensis">tadungensis</tp:taxon-name-part></tp:taxon-name></italic> (2.6–3.1 kHz at 12.9–22.3 °C) and <italic><tp:taxon-name><tp:taxon-name-part taxon-name-part-type="genus" reg="Leptobrachella">L.</tp:taxon-name-part><tp:taxon-name-part taxon-name-part-type="species" reg="tuberosus">tuberosus</tp:taxon-name-part></tp:taxon-name></italic> (2.6–2.8 kHz at 22.5–24.5 °C).</p><p>In mitochondrial DNA trees, <italic><tp:taxon-name><tp:taxon-name-part taxon-name-part-type="genus" reg="Leptobrachella">Leptobrachella</tp:taxon-name-part><tp:taxon-name-part taxon-name-part-type="species" reg="dong">dong</tp:taxon-name-part></tp:taxon-name></italic> sp. nov. was clustered as an independent clade and sister to a clade comprising of <italic><tp:taxon-name><tp:taxon-name-part taxon-name-part-type="genus" reg="Leptobrachella">L.</tp:taxon-name-part><tp:taxon-name-part taxon-name-part-type="species" reg="graminicola">graminicola</tp:taxon-name-part></tp:taxon-name></italic> and <italic><tp:taxon-name><tp:taxon-name-part taxon-name-part-type="genus" reg="Leptobrachella">L.</tp:taxon-name-part><tp:taxon-name-part taxon-name-part-type="species" reg="yeae">yeae</tp:taxon-name-part></tp:taxon-name></italic>. The new species differs from <italic><tp:taxon-name><tp:taxon-name-part taxon-name-part-type="genus" reg="Leptobrachella">L.</tp:taxon-name-part><tp:taxon-name-part taxon-name-part-type="species" reg="graminicola">graminicola</tp:taxon-name-part></tp:taxon-name></italic> by the following characters: body size larger with SVL 29.2–34.2 mm in adult males and 34.4–43.1 mm in adult females (vs. 23.1–24.6 mm in adult males and 28.6–32.9 mm in adult females); black spots on flanks present (vs. absent); ventral surface white with distinct nebulous brown speckling on ventrolateral flanks (vs. white with brown spots); dorsal surface shagreened with fine tubercles (vs. smooth, with many tubercles); and tibiotarsal articulation reaching to middle of eye (vs. anterior edge of eye). The new species differs from <italic><tp:taxon-name><tp:taxon-name-part taxon-name-part-type="genus" reg="Leptobrachella">L.</tp:taxon-name-part><tp:taxon-name-part taxon-name-part-type="species" reg="yeae">yeae</tp:taxon-name-part></tp:taxon-name></italic> by having wide fringes on toes (vs. narrow); dorsal surface shagreened with fine tubercles (vs. relatively smooth with fine tiny granules or short ridges); and males with a pair of subgular internal vocal sacs (vs. internal single subgular vocal sac).</p></tp:treatment-sec><tp:treatment-sec sec-type="Tadpoles" id="SECID0ELXGK"><title>Tadpoles</title><p><bold>(in mm).</bold> Description based on sequenced tadpole <named-content xmlns:xlink="http://www.w3.org/1999/xlink" content-type="dwc:institutional_code" xlink:title="Chengdu Institute of Biology" xlink:href="http://grbio.org/institution/chengdu-institute-biology-0" xlink:type="simple">CIB</named-content> WB2020277 at Gosner stage 27 (Fig. <xref ref-type="fig" rid="F7">7</xref>). Body elliptical elongate in dorsal view; slightly depressed (<abbrev xmlns:xlink="http://www.w3.org/1999/xlink" xlink:title="maximum body height" id="ABBRID0E3XGK" xlink:type="simple">BH</abbrev> / <abbrev xmlns:xlink="http://www.w3.org/1999/xlink" xlink:title="maximum body width" id="ABBRID0EAYGK" xlink:type="simple">BW</abbrev> 1.5, <abbrev xmlns:xlink="http://www.w3.org/1999/xlink" xlink:title="maximum body height" id="ABBRID0EEYGK" xlink:type="simple">BH</abbrev> 4.7, <abbrev xmlns:xlink="http://www.w3.org/1999/xlink" xlink:title="body length, from tip of snout to conjunction of body and tail" id="ABBRID0EIYGK" xlink:type="simple">BL</abbrev> 14.7); eyes lateral (<abbrev xmlns:xlink="http://www.w3.org/1999/xlink" xlink:title="eye diameter" id="ABBRID0EMYGK" xlink:type="simple">ED</abbrev> 0.9), nostril near to snout than eye (<abbrev xmlns:xlink="http://www.w3.org/1999/xlink" xlink:title="distance between nostril and eye" id="ABBRID0EQYGK" xlink:type="simple">NE</abbrev> 2.9, <abbrev xmlns:xlink="http://www.w3.org/1999/xlink" xlink:title="rostro-narial distance" id="ABBRID0EUYGK" xlink:type="simple">RN</abbrev> 1.6, <abbrev xmlns:xlink="http://www.w3.org/1999/xlink" xlink:title="internasal distance" id="ABBRID0EYYGK" xlink:type="simple">IND</abbrev> 2.4, <abbrev xmlns:xlink="http://www.w3.org/1999/xlink" xlink:title="snout length, from tip of snout to the anterior corner of eye" id="ABBRID0E3YGK" xlink:type="simple">SN</abbrev> 3.5); spiracle on left side of body (<abbrev xmlns:xlink="http://www.w3.org/1999/xlink" xlink:title="distance from tip of snout to opening of spiracle" id="ABBRID0EAZGK" xlink:type="simple">SS</abbrev> 7.8); keratodont formula I: 3+3/2+2: I; oral disc is cup-shaped with labial papillae (<abbrev xmlns:xlink="http://www.w3.org/1999/xlink" xlink:title="oral disc width" id="ABBRID0EEZGK" xlink:type="simple">ODW</abbrev> 3.4); TOL 65.8 mm; tail fusiform, approximately 2.5 times as long as snout-vent length, tail height 18.2% of tail length (<abbrev xmlns:xlink="http://www.w3.org/1999/xlink" xlink:title="maximum tail height" id="ABBRID0EIZGK" xlink:type="simple">TH</abbrev> 6.4, <abbrev xmlns:xlink="http://www.w3.org/1999/xlink" xlink:title="maximum tail muscle height" id="ABBRID0EMZGK" xlink:type="simple">TMH</abbrev> 4.6, <abbrev xmlns:xlink="http://www.w3.org/1999/xlink" xlink:title="maximum tail muscle width" id="ABBRID0EQZGK" xlink:type="simple">TMW</abbrev> 3.8); dorsal fin low, arising behind the origin of the tail (<abbrev xmlns:xlink="http://www.w3.org/1999/xlink" xlink:title="distance from snout to beginning of upper tail fin" id="ABBRID0EUZGK" xlink:type="simple">SU</abbrev> 20.1); maximum tail depth near mid-length of tail and larger than body depth (<abbrev xmlns:xlink="http://www.w3.org/1999/xlink" xlink:title="maximum tail height" id="ABBRID0EYZGK" xlink:type="simple">TH</abbrev> / <abbrev xmlns:xlink="http://www.w3.org/1999/xlink" xlink:title="body length, from tip of snout to conjunction of body and tail" id="ABBRID0E3ZGK" xlink:type="simple">BL</abbrev> 1.4, <abbrev xmlns:xlink="http://www.w3.org/1999/xlink" xlink:title="maximum height of upper tail fin" id="ABBRID0EA1GK" xlink:type="simple">UF</abbrev> 2.1, <abbrev xmlns:xlink="http://www.w3.org/1999/xlink" xlink:title="maximum height of lower tail fin" id="ABBRID0EE1GK" xlink:type="simple">LF</abbrev> 1.3); the tip of tail rounded and without spots on dorsal of body.</p><fig id="F7" position="float" orientation="portrait"><object-id xmlns:xlink="http://www.w3.org/1999/xlink" content-type="doi" xlink:type="simple">10.3897/zookeys.1149.85895.figure7</object-id><object-id xmlns:xlink="http://www.w3.org/1999/xlink" content-type="arpha" xlink:type="simple">53753854-2BF4-50AB-A843-D34172D84E80</object-id><label>Figure 7.</label><caption><p>The tadpole <named-content xmlns:xlink="http://www.w3.org/1999/xlink" content-type="dwc:institutional_code" xlink:title="Chengdu Institute of Biology" xlink:href="http://grbio.org/institution/chengdu-institute-biology-0" xlink:type="simple">CIB</named-content> WB2020277 of <italic><tp:taxon-name><tp:taxon-name-part taxon-name-part-type="genus" reg="Leptobrachella">Leptobrachella</tp:taxon-name-part><tp:taxon-name-part taxon-name-part-type="species" reg="dong">dong</tp:taxon-name-part></tp:taxon-name></italic> sp. nov. in life <bold>A</bold> dorsal view <bold>B</bold> lateral view <bold>C</bold> ventral view <bold>D</bold> oral disc.</p></caption><graphic xmlns:xlink="http://www.w3.org/1999/xlink" xlink:href="zookeys-1149-103_article-85895__-g007.jpg" position="float" orientation="portrait" xlink:type="simple" id="oo_814358.jpg"><uri content-type="original_file" xlink:type="simple">https://binary.pensoft.net/fig/814358</uri></graphic></fig></tp:treatment-sec><tp:treatment-sec sec-type="description" id="SECID0EN2GK"><title>Secondary sexual characteristics.</title><p>Adult males with a pair of subgular vocal sacs (Fig. <xref ref-type="fig" rid="F8">8B</xref>), femoral adipose glands present on posterior surface of thigh and tiny transparent spines on chest during breeding season. Nuptial pads and spines absent on males.</p><fig id="F8" position="float" orientation="portrait"><object-id xmlns:xlink="http://www.w3.org/1999/xlink" content-type="doi" xlink:type="simple">10.3897/zookeys.1149.85895.figure8</object-id><object-id xmlns:xlink="http://www.w3.org/1999/xlink" content-type="arpha" xlink:type="simple">3CCF2C4F-771E-5CA4-9C8A-349B119ACF4A</object-id><label>Figure 8.</label><caption><p>Habitats of <italic><tp:taxon-name><tp:taxon-name-part taxon-name-part-type="genus" reg="Leptobrachella">Leptobrachella</tp:taxon-name-part><tp:taxon-name-part taxon-name-part-type="species" reg="dong">dong</tp:taxon-name-part></tp:taxon-name></italic> sp. nov. <bold>A</bold> landscape of the type locality Tongdao County, Hunan Province, China <bold>B</bold> a torrent mountain stream in the type locality (insert holotype <named-content xmlns:xlink="http://www.w3.org/1999/xlink" content-type="dwc:institutional_code" xlink:title="Chengdu Institute of Biology" xlink:href="http://grbio.org/institution/chengdu-institute-biology-0" xlink:type="simple">CIB</named-content> SSC1757 in life in the field) <bold>C</bold> habitat at the Congjiang County, Guizhou Province, China <bold>D</bold> habitat at the Suining County, Hunan Province, China.</p></caption><graphic xmlns:xlink="http://www.w3.org/1999/xlink" xlink:href="zookeys-1149-103_article-85895__-g008.jpg" position="float" orientation="portrait" xlink:type="simple" id="oo_814359.jpg"><uri content-type="original_file" xlink:type="simple">https://binary.pensoft.net/fig/814359</uri></graphic></fig></tp:treatment-sec><tp:treatment-sec sec-type="ecology" id="SECID0E33GK"><title>Ecology notes.</title><p><italic><tp:taxon-name><tp:taxon-name-part taxon-name-part-type="genus" reg="Leptobrachella">Leptobrachella</tp:taxon-name-part><tp:taxon-name-part taxon-name-part-type="species" reg="dong">dong</tp:taxon-name-part></tp:taxon-name></italic> sp. nov. has been found in three localities: Tongdao County and Suining County, Hunan Province and Congjiang County, Guizhou Province, China. Elevations recorded range from 620 m to 1200 m. Population from the Tongdao County inhabited a torrent stream covered by evergreen shrubs and the new species always found on the stones (Fig. <xref ref-type="fig" rid="F8">8A, B</xref>). Population from Congjiang County inhabited slow-flowing streams surrounded by evergreen broadleaf forest (Fig. <xref ref-type="fig" rid="F8">8C</xref>). Populations from Suining County, Hunan Province inhabited broad mountain stream surrounded by evergreen broadleaf forest (Fig. <xref ref-type="fig" rid="F8">8D</xref>). Tadpoles could be found at daytime and night. Gravid females were found by the streams in the type locality (2 April 2017) and Suining County (15 March 2022).</p></tp:treatment-sec><tp:treatment-sec sec-type="etymology" id="SECID0EZ4GK"><title>Etymology.</title><p>This specific name “dong” refers to the Dong people, as the new species distributed in the concentrated area of Dong people. We suggest its English common name “Dong leaf litter toads” and Chinese name “Dong Zhang Tu Chan (侗掌突蟾)”.</p></tp:treatment-sec><tp:treatment-sec><!--Section generated to contain objects referenced in tp:taxon-treatment.--><table-wrap id="T1" position="float" orientation="portrait"><label>Table 1.</label><caption><p>Information for samples used in molecular phylogenetic analyses in this study.</p></caption><table id="TID0EBHCI" rules="all"><tbody><tr><th rowspan="2" colspan="1">ID</th><th rowspan="2" colspan="1">Species</th><th rowspan="2" colspan="1">Locality</th><th rowspan="2" colspan="1">Voucher number</th><th rowspan="1" colspan="2">GenBank accession number</th></tr><tr><th rowspan="1" colspan="1">16S</th><th rowspan="1" colspan="1">
                  <abbrev xmlns:xlink="http://www.w3.org/1999/xlink" xlink:title="recombination activating gene 1" id="ABBRID0EYGAC" xlink:type="simple">RAG1</abbrev>
                </th></tr><tr><td rowspan="1" colspan="1">1</td><td rowspan="1" colspan="1"><italic><tp:taxon-name><tp:taxon-name-part taxon-name-part-type="genus" reg="Leptobrachella">Leptobrachella</tp:taxon-name-part><tp:taxon-name-part taxon-name-part-type="species" reg="dong">dong</tp:taxon-name-part></tp:taxon-name></italic> sp. nov.</td><td rowspan="1" colspan="1">Tongdao County, Hunan Province, China</td><td rowspan="1" colspan="1"><named-content xmlns:xlink="http://www.w3.org/1999/xlink" content-type="dwc:institutional_code" xlink:title="Chengdu Institute of Biology" xlink:href="http://grbio.org/institution/chengdu-institute-biology-0" xlink:type="simple">CIB</named-content> SSC1758</td><td rowspan="1" colspan="1" style="color: #152959">
                  <ext-link xmlns:xlink="http://www.w3.org/1999/xlink" ext-link-type="gen" xlink:href="OP764529" xlink:type="simple">OP764529</ext-link>
                </td><td rowspan="1" colspan="1">/</td></tr><tr><td rowspan="1" colspan="1">2</td><td rowspan="1" colspan="1"><italic><tp:taxon-name><tp:taxon-name-part taxon-name-part-type="genus" reg="Leptobrachella">Leptobrachella</tp:taxon-name-part><tp:taxon-name-part taxon-name-part-type="species" reg="dong">dong</tp:taxon-name-part></tp:taxon-name></italic> sp. nov.</td><td rowspan="1" colspan="1">Tongdao County, Hunan Province, China</td><td rowspan="1" colspan="1"><named-content xmlns:xlink="http://www.w3.org/1999/xlink" content-type="dwc:institutional_code" xlink:title="Chengdu Institute of Biology" xlink:href="http://grbio.org/institution/chengdu-institute-biology-0" xlink:type="simple">CIB</named-content> SSC1757</td><td rowspan="1" colspan="1" style="color: #152959">
                  <ext-link xmlns:xlink="http://www.w3.org/1999/xlink" ext-link-type="gen" xlink:href="OP764530" xlink:type="simple">OP764530</ext-link>
                </td><td rowspan="1" colspan="1">/</td></tr><tr><td rowspan="1" colspan="1">3</td><td rowspan="1" colspan="1"><italic><tp:taxon-name><tp:taxon-name-part taxon-name-part-type="genus" reg="Leptobrachella">Leptobrachella</tp:taxon-name-part><tp:taxon-name-part taxon-name-part-type="species" reg="dong">dong</tp:taxon-name-part></tp:taxon-name></italic> sp. nov.</td><td rowspan="1" colspan="1">Tongdao County, Hunan Province, China</td><td rowspan="1" colspan="1"><named-content xmlns:xlink="http://www.w3.org/1999/xlink" content-type="dwc:institutional_code" xlink:title="Chengdu Institute of Biology" xlink:href="http://grbio.org/institution/chengdu-institute-biology-0" xlink:type="simple">CIB</named-content> WB2020277</td><td rowspan="1" colspan="1" style="color: #152959">
                  <ext-link xmlns:xlink="http://www.w3.org/1999/xlink" ext-link-type="gen" xlink:href="OP764531" xlink:type="simple">OP764531</ext-link>
                </td><td rowspan="1" colspan="1" style="color: #152959">
                  <ext-link xmlns:xlink="http://www.w3.org/1999/xlink" ext-link-type="gen" xlink:href="OP776448" xlink:type="simple">OP776448</ext-link>
                </td></tr><tr><td rowspan="1" colspan="1">4</td><td rowspan="1" colspan="1"><italic><tp:taxon-name><tp:taxon-name-part taxon-name-part-type="genus" reg="Leptobrachella">Leptobrachella</tp:taxon-name-part><tp:taxon-name-part taxon-name-part-type="species" reg="dong">dong</tp:taxon-name-part></tp:taxon-name></italic> sp. nov.</td><td rowspan="1" colspan="1">Tongdao County, Hunan Province, China</td><td rowspan="1" colspan="1"><named-content xmlns:xlink="http://www.w3.org/1999/xlink" content-type="dwc:institutional_code" xlink:title="Chengdu Institute of Biology" xlink:href="http://grbio.org/institution/chengdu-institute-biology-0" xlink:type="simple">CIB</named-content> SSC1755</td><td rowspan="1" colspan="1" style="color: #152959">
                  <ext-link xmlns:xlink="http://www.w3.org/1999/xlink" ext-link-type="gen" xlink:href="OP764532" xlink:type="simple">OP764532</ext-link>
                </td><td rowspan="1" colspan="1">/</td></tr><tr><td rowspan="1" colspan="1">5</td><td rowspan="1" colspan="1"><italic><tp:taxon-name><tp:taxon-name-part taxon-name-part-type="genus" reg="Leptobrachella">Leptobrachella</tp:taxon-name-part><tp:taxon-name-part taxon-name-part-type="species" reg="dong">dong</tp:taxon-name-part></tp:taxon-name></italic> sp. nov.</td><td rowspan="1" colspan="1">Congjiang County, Guizhou Province, China</td><td rowspan="1" colspan="1"><named-content xmlns:xlink="http://www.w3.org/1999/xlink" content-type="dwc:institutional_code" xlink:title="Chengdu Institute of Biology" xlink:href="http://grbio.org/institution/chengdu-institute-biology-0" xlink:type="simple">CIB</named-content> LB20220305005</td><td rowspan="1" colspan="1" style="color: #152959">
                  <ext-link xmlns:xlink="http://www.w3.org/1999/xlink" ext-link-type="gen" xlink:href="OP764533" xlink:type="simple">OP764533</ext-link>
                </td><td rowspan="1" colspan="1">/</td></tr><tr><td rowspan="1" colspan="1">6</td><td rowspan="1" colspan="1"><italic><tp:taxon-name><tp:taxon-name-part taxon-name-part-type="genus" reg="Leptobrachella">Leptobrachella</tp:taxon-name-part><tp:taxon-name-part taxon-name-part-type="species" reg="dong">dong</tp:taxon-name-part></tp:taxon-name></italic> sp. nov.</td><td rowspan="1" colspan="1">Congjiang County, Guizhou Province, China</td><td rowspan="1" colspan="1"><named-content xmlns:xlink="http://www.w3.org/1999/xlink" content-type="dwc:institutional_code" xlink:title="Chengdu Institute of Biology" xlink:href="http://grbio.org/institution/chengdu-institute-biology-0" xlink:type="simple">CIB</named-content> LB20220306008</td><td rowspan="1" colspan="1" style="color: #152959">
                  <ext-link xmlns:xlink="http://www.w3.org/1999/xlink" ext-link-type="gen" xlink:href="OP764534" xlink:type="simple">OP764534</ext-link>
                </td><td rowspan="1" colspan="1" style="color: #152959">
                  <ext-link xmlns:xlink="http://www.w3.org/1999/xlink" ext-link-type="gen" xlink:href="OP776439" xlink:type="simple">OP776439</ext-link>
                </td></tr><tr><td rowspan="1" colspan="1">7</td><td rowspan="1" colspan="1"><italic><tp:taxon-name><tp:taxon-name-part taxon-name-part-type="genus" reg="Leptobrachella">Leptobrachella</tp:taxon-name-part><tp:taxon-name-part taxon-name-part-type="species" reg="dong">dong</tp:taxon-name-part></tp:taxon-name></italic> sp. nov.</td><td rowspan="1" colspan="1">Congjiang County, Guizhou Province, China</td><td rowspan="1" colspan="1"><named-content xmlns:xlink="http://www.w3.org/1999/xlink" content-type="dwc:institutional_code" xlink:title="Chengdu Institute of Biology" xlink:href="http://grbio.org/institution/chengdu-institute-biology-0" xlink:type="simple">CIB</named-content> LB20220311002</td><td rowspan="1" colspan="1" style="color: #152959">
                  <ext-link xmlns:xlink="http://www.w3.org/1999/xlink" ext-link-type="gen" xlink:href="OP764535" xlink:type="simple">OP764535</ext-link>
                </td><td rowspan="1" colspan="1" style="color: #152959">
                  <ext-link xmlns:xlink="http://www.w3.org/1999/xlink" ext-link-type="gen" xlink:href="OP776441" xlink:type="simple">OP776441</ext-link>
                </td></tr><tr><td rowspan="1" colspan="1">8</td><td rowspan="1" colspan="1"><italic><tp:taxon-name><tp:taxon-name-part taxon-name-part-type="genus" reg="Leptobrachella">Leptobrachella</tp:taxon-name-part><tp:taxon-name-part taxon-name-part-type="species" reg="dong">dong</tp:taxon-name-part></tp:taxon-name></italic> sp. nov.</td><td rowspan="1" colspan="1">Congjiang County, Guizhou Province, China</td><td rowspan="1" colspan="1"><named-content xmlns:xlink="http://www.w3.org/1999/xlink" content-type="dwc:institutional_code" xlink:title="Chengdu Institute of Biology" xlink:href="http://grbio.org/institution/chengdu-institute-biology-0" xlink:type="simple">CIB</named-content> LB20220311001</td><td rowspan="1" colspan="1" style="color: #152959">
                  <ext-link xmlns:xlink="http://www.w3.org/1999/xlink" ext-link-type="gen" xlink:href="OP764536" xlink:type="simple">OP764536</ext-link>
                </td><td rowspan="1" colspan="1" style="color: #152959">
                  <ext-link xmlns:xlink="http://www.w3.org/1999/xlink" ext-link-type="gen" xlink:href="OP776440" xlink:type="simple">OP776440</ext-link>
                </td></tr><tr><td rowspan="1" colspan="1">9</td><td rowspan="1" colspan="1"><italic><tp:taxon-name><tp:taxon-name-part taxon-name-part-type="genus" reg="Leptobrachella">Leptobrachella</tp:taxon-name-part><tp:taxon-name-part taxon-name-part-type="species" reg="dong">dong</tp:taxon-name-part></tp:taxon-name></italic> sp. nov.</td><td rowspan="1" colspan="1">Congjiang County, Guizhou Province, China</td><td rowspan="1" colspan="1"><named-content xmlns:xlink="http://www.w3.org/1999/xlink" content-type="dwc:institutional_code" xlink:title="Chengdu Institute of Biology" xlink:href="http://grbio.org/institution/chengdu-institute-biology-0" xlink:type="simple">CIB</named-content> LB20220305001</td><td rowspan="1" colspan="1" style="color: #152959">
                  <ext-link xmlns:xlink="http://www.w3.org/1999/xlink" ext-link-type="gen" xlink:href="OP764537" xlink:type="simple">OP764537</ext-link>
                </td><td rowspan="1" colspan="1" style="color: #152959">
                  <ext-link xmlns:xlink="http://www.w3.org/1999/xlink" ext-link-type="gen" xlink:href="OP776449" xlink:type="simple">OP776449</ext-link>
                </td></tr><tr><td rowspan="1" colspan="1">10</td><td rowspan="1" colspan="1"><italic><tp:taxon-name><tp:taxon-name-part taxon-name-part-type="genus" reg="Leptobrachella">Leptobrachella</tp:taxon-name-part><tp:taxon-name-part taxon-name-part-type="species" reg="dong">dong</tp:taxon-name-part></tp:taxon-name></italic> sp. nov.</td><td rowspan="1" colspan="1">Suining County, Hunan Province, China</td><td rowspan="1" colspan="1"><named-content xmlns:xlink="http://www.w3.org/1999/xlink" content-type="dwc:institutional_code" xlink:title="Chengdu Institute of Biology" xlink:href="http://grbio.org/institution/chengdu-institute-biology-0" xlink:type="simple">CIB</named-content> ZNY2022001</td><td rowspan="1" colspan="1" style="color: #152959">
                  <ext-link xmlns:xlink="http://www.w3.org/1999/xlink" ext-link-type="gen" xlink:href="OP764538" xlink:type="simple">OP764538</ext-link>
                </td><td rowspan="1" colspan="1" style="color: #152959">
                  <ext-link xmlns:xlink="http://www.w3.org/1999/xlink" ext-link-type="gen" xlink:href="OP776442" xlink:type="simple">OP776442</ext-link>
                </td></tr><tr><td rowspan="1" colspan="1">11</td><td rowspan="1" colspan="1"><italic><tp:taxon-name><tp:taxon-name-part taxon-name-part-type="genus" reg="Leptobrachella">Leptobrachella</tp:taxon-name-part><tp:taxon-name-part taxon-name-part-type="species" reg="dong">dong</tp:taxon-name-part></tp:taxon-name></italic> sp. nov.</td><td rowspan="1" colspan="1">Suining County, Hunan Province, China</td><td rowspan="1" colspan="1"><named-content xmlns:xlink="http://www.w3.org/1999/xlink" content-type="dwc:institutional_code" xlink:title="Chengdu Institute of Biology" xlink:href="http://grbio.org/institution/chengdu-institute-biology-0" xlink:type="simple">CIB</named-content> ZNY2022002</td><td rowspan="1" colspan="1" style="color: #152959">
                  <ext-link xmlns:xlink="http://www.w3.org/1999/xlink" ext-link-type="gen" xlink:href="OP764539" xlink:type="simple">OP764539</ext-link>
                </td><td rowspan="1" colspan="1" style="color: #152959">
                  <ext-link xmlns:xlink="http://www.w3.org/1999/xlink" ext-link-type="gen" xlink:href="OP776443" xlink:type="simple">OP776443</ext-link>
                </td></tr><tr><td rowspan="1" colspan="1">12</td><td rowspan="1" colspan="1"><italic><tp:taxon-name><tp:taxon-name-part taxon-name-part-type="genus" reg="Leptobrachella">Leptobrachella</tp:taxon-name-part><tp:taxon-name-part taxon-name-part-type="species" reg="dong">dong</tp:taxon-name-part></tp:taxon-name></italic> sp. nov.</td><td rowspan="1" colspan="1">Suining County, Hunan Province, China</td><td rowspan="1" colspan="1"><named-content xmlns:xlink="http://www.w3.org/1999/xlink" content-type="dwc:institutional_code" xlink:title="Chengdu Institute of Biology" xlink:href="http://grbio.org/institution/chengdu-institute-biology-0" xlink:type="simple">CIB</named-content> ZNY2022010</td><td rowspan="1" colspan="1" style="color: #152959">
                  <ext-link xmlns:xlink="http://www.w3.org/1999/xlink" ext-link-type="gen" xlink:href="OP764540" xlink:type="simple">OP764540</ext-link>
                </td><td rowspan="1" colspan="1" style="color: #152959">
                  <ext-link xmlns:xlink="http://www.w3.org/1999/xlink" ext-link-type="gen" xlink:href="OP776444" xlink:type="simple">OP776444</ext-link>
                </td></tr><tr><td rowspan="1" colspan="1">13</td><td rowspan="1" colspan="1"><italic><tp:taxon-name><tp:taxon-name-part taxon-name-part-type="genus" reg="Leptobrachella">Leptobrachella</tp:taxon-name-part><tp:taxon-name-part taxon-name-part-type="species" reg="dong">dong</tp:taxon-name-part></tp:taxon-name></italic> sp. nov.</td><td rowspan="1" colspan="1">Suining County, Hunan Province, China</td><td rowspan="1" colspan="1"><named-content xmlns:xlink="http://www.w3.org/1999/xlink" content-type="dwc:institutional_code" xlink:title="Chengdu Institute of Biology" xlink:href="http://grbio.org/institution/chengdu-institute-biology-0" xlink:type="simple">CIB</named-content> ZNY2022011</td><td rowspan="1" colspan="1" style="color: #152959">
                  <ext-link xmlns:xlink="http://www.w3.org/1999/xlink" ext-link-type="gen" xlink:href="OP764541" xlink:type="simple">OP764541</ext-link>
                </td><td rowspan="1" colspan="1" style="color: #152959">
                  <ext-link xmlns:xlink="http://www.w3.org/1999/xlink" ext-link-type="gen" xlink:href="OP776445" xlink:type="simple">OP776445</ext-link>
                </td></tr><tr><td rowspan="1" colspan="1">14</td><td rowspan="1" colspan="1"><italic><tp:taxon-name><tp:taxon-name-part taxon-name-part-type="genus" reg="Leptobrachella">Leptobrachella</tp:taxon-name-part><tp:taxon-name-part taxon-name-part-type="species" reg="dong">dong</tp:taxon-name-part></tp:taxon-name></italic> sp. nov.</td><td rowspan="1" colspan="1">Suining County, Hunan Province, China</td><td rowspan="1" colspan="1"><named-content xmlns:xlink="http://www.w3.org/1999/xlink" content-type="dwc:institutional_code" xlink:title="Chengdu Institute of Biology" xlink:href="http://grbio.org/institution/chengdu-institute-biology-0" xlink:type="simple">CIB</named-content> ZNY2022012</td><td rowspan="1" colspan="1" style="color: #152959">
                  <ext-link xmlns:xlink="http://www.w3.org/1999/xlink" ext-link-type="gen" xlink:href="OP764542" xlink:type="simple">OP764542</ext-link>
                </td><td rowspan="1" colspan="1" style="color: #152959">
                  <ext-link xmlns:xlink="http://www.w3.org/1999/xlink" ext-link-type="gen" xlink:href="OP776446" xlink:type="simple">OP776446</ext-link>
                </td></tr><tr><td rowspan="1" colspan="1">15</td><td rowspan="1" colspan="1"><italic><tp:taxon-name><tp:taxon-name-part taxon-name-part-type="genus" reg="Leptobrachella">Leptobrachella</tp:taxon-name-part><tp:taxon-name-part taxon-name-part-type="species" reg="dong">dong</tp:taxon-name-part></tp:taxon-name></italic> sp. nov.</td><td rowspan="1" colspan="1">Suining County, Hunan Province, China</td><td rowspan="1" colspan="1"><named-content xmlns:xlink="http://www.w3.org/1999/xlink" content-type="dwc:institutional_code" xlink:title="Chengdu Institute of Biology" xlink:href="http://grbio.org/institution/chengdu-institute-biology-0" xlink:type="simple">CIB</named-content> ZNY2022013</td><td rowspan="1" colspan="1" style="color: #152959">
                  <ext-link xmlns:xlink="http://www.w3.org/1999/xlink" ext-link-type="gen" xlink:href="OP764543" xlink:type="simple">OP764543</ext-link>
                </td><td rowspan="1" colspan="1" style="color: #152959">
                  <ext-link xmlns:xlink="http://www.w3.org/1999/xlink" ext-link-type="gen" xlink:href="OP776447" xlink:type="simple">OP776447</ext-link>
                </td></tr><tr><td rowspan="1" colspan="1">16</td><td rowspan="1" colspan="1">
                  <italic>
                    <tp:taxon-name><tp:taxon-name-part taxon-name-part-type="genus" reg="Leptobrachella">L.</tp:taxon-name-part><tp:taxon-name-part taxon-name-part-type="species" reg="graminicola">graminicola</tp:taxon-name-part></tp:taxon-name>
                  </italic>
                </td><td rowspan="1" colspan="1">Mount Pu Ta Leng, Lao Cai, Vietnam</td><td rowspan="1" colspan="1">VNMN 010904</td><td rowspan="1" colspan="1" style="color: #152959">
                  <ext-link xmlns:xlink="http://www.w3.org/1999/xlink" ext-link-type="gen" xlink:href="MZ224651" xlink:type="simple">MZ224651</ext-link>
                </td><td rowspan="1" colspan="1">/</td></tr><tr><td rowspan="1" colspan="1">17</td><td rowspan="1" colspan="1">
                  <italic>
                    <tp:taxon-name><tp:taxon-name-part taxon-name-part-type="genus" reg="Leptobrachella">L.</tp:taxon-name-part><tp:taxon-name-part taxon-name-part-type="species" reg="graminicola">graminicola</tp:taxon-name-part></tp:taxon-name>
                  </italic>
                </td><td rowspan="1" colspan="1">Mount Pu Ta Leng, Lao Cai, Vietnam</td><td rowspan="1" colspan="1">VNMN 010905</td><td rowspan="1" colspan="1" style="color: #152959">
                  <ext-link xmlns:xlink="http://www.w3.org/1999/xlink" ext-link-type="gen" xlink:href="MZ224648" xlink:type="simple">MZ224648</ext-link>
                </td><td rowspan="1" colspan="1">/</td></tr><tr><td rowspan="1" colspan="1">18</td><td rowspan="1" colspan="1">
                  <italic>
                    <tp:taxon-name><tp:taxon-name-part taxon-name-part-type="genus" reg="Leptobrachella">L.</tp:taxon-name-part><tp:taxon-name-part taxon-name-part-type="species" reg="graminicola">graminicola</tp:taxon-name-part></tp:taxon-name>
                  </italic>
                </td><td rowspan="1" colspan="1">Mount Pu Ta Leng, Lao Cai, Vietnam</td><td rowspan="1" colspan="1">VNMN 010912</td><td rowspan="1" colspan="1" style="color: #152959">
                  <ext-link xmlns:xlink="http://www.w3.org/1999/xlink" ext-link-type="gen" xlink:href="MZ224647" xlink:type="simple">MZ224647</ext-link>
                </td><td rowspan="1" colspan="1">/</td></tr><tr><td rowspan="1" colspan="1">19</td><td rowspan="1" colspan="1">
                  <italic>
                    <tp:taxon-name><tp:taxon-name-part taxon-name-part-type="genus" reg="Leptobrachella">L.</tp:taxon-name-part><tp:taxon-name-part taxon-name-part-type="species" reg="graminicola">graminicola</tp:taxon-name-part></tp:taxon-name>
                  </italic>
                </td><td rowspan="1" colspan="1">Mount Pu Ta Leng, Lao Cai, Vietnam</td><td rowspan="1" colspan="1">VNMN 010908</td><td rowspan="1" colspan="1" style="color: #152959">
                  <ext-link xmlns:xlink="http://www.w3.org/1999/xlink" ext-link-type="gen" xlink:href="MZ224653" xlink:type="simple">MZ224653</ext-link>
                </td><td rowspan="1" colspan="1">/</td></tr><tr><td rowspan="1" colspan="1">20</td><td rowspan="1" colspan="1">
                  <italic>
                    <tp:taxon-name><tp:taxon-name-part taxon-name-part-type="genus" reg="Leptobrachella">L.</tp:taxon-name-part><tp:taxon-name-part taxon-name-part-type="species" reg="graminicola">graminicola</tp:taxon-name-part></tp:taxon-name>
                  </italic>
                </td><td rowspan="1" colspan="1">Mount Pu Ta Leng, Lao Cai, Vietnam</td><td rowspan="1" colspan="1">VNMN 010910</td><td rowspan="1" colspan="1" style="color: #152959">
                  <ext-link xmlns:xlink="http://www.w3.org/1999/xlink" ext-link-type="gen" xlink:href="MZ224655" xlink:type="simple">MZ224655</ext-link>
                </td><td rowspan="1" colspan="1">/</td></tr><tr><td rowspan="1" colspan="1">21</td><td rowspan="1" colspan="1">
                  <italic>
                    <tp:taxon-name><tp:taxon-name-part taxon-name-part-type="genus" reg="Leptobrachella">L.</tp:taxon-name-part><tp:taxon-name-part taxon-name-part-type="species" reg="graminicola">graminicola</tp:taxon-name-part></tp:taxon-name>
                  </italic>
                </td><td rowspan="1" colspan="1">Mount Pu Ta Leng, Lao Cai, Vietnam</td><td rowspan="1" colspan="1">VNMN 010909</td><td rowspan="1" colspan="1" style="color: #152959">
                  <ext-link xmlns:xlink="http://www.w3.org/1999/xlink" ext-link-type="gen" xlink:href="MZ224649" xlink:type="simple">MZ224649</ext-link>
                </td><td rowspan="1" colspan="1">/</td></tr><tr><td rowspan="1" colspan="1">22</td><td rowspan="1" colspan="1">
                  <italic>
                    <tp:taxon-name><tp:taxon-name-part taxon-name-part-type="genus" reg="Leptobrachella">L.</tp:taxon-name-part><tp:taxon-name-part taxon-name-part-type="species" reg="yeae">yeae</tp:taxon-name-part></tp:taxon-name>
                  </italic>
                </td><td rowspan="1" colspan="1">Linggongli, Mount Emei, Sichuan Province, China</td><td rowspan="1" colspan="1">CIBEMLGL19052104</td><td rowspan="1" colspan="1" style="color: #152959">
                  <ext-link xmlns:xlink="http://www.w3.org/1999/xlink" ext-link-type="gen" xlink:href="MT957006" xlink:type="simple">MT957006</ext-link>
                </td><td rowspan="1" colspan="1" style="color: #152959">
                  <ext-link xmlns:xlink="http://www.w3.org/1999/xlink" ext-link-type="gen" xlink:href="MT975979" xlink:type="simple">MT975979</ext-link>
                </td></tr><tr><td rowspan="1" colspan="1">23</td><td rowspan="1" colspan="1">
                  <italic>
                    <tp:taxon-name><tp:taxon-name-part taxon-name-part-type="genus" reg="Leptobrachella">L.</tp:taxon-name-part><tp:taxon-name-part taxon-name-part-type="species" reg="yeae">yeae</tp:taxon-name-part></tp:taxon-name>
                  </italic>
                </td><td rowspan="1" colspan="1">Mount Emei, Sichuan Province, China</td><td rowspan="1" colspan="1">SYS a001830</td><td rowspan="1" colspan="1" style="color: #152959">
                  <ext-link xmlns:xlink="http://www.w3.org/1999/xlink" ext-link-type="gen" xlink:href="KM014810" xlink:type="simple">KM014810</ext-link>
                </td><td rowspan="1" colspan="1">/</td></tr><tr><td rowspan="1" colspan="1">24</td><td rowspan="1" colspan="1">
                  <italic>
                    <tp:taxon-name><tp:taxon-name-part taxon-name-part-type="genus" reg="Leptobrachella">L.</tp:taxon-name-part><tp:taxon-name-part taxon-name-part-type="species" reg="yeae">yeae</tp:taxon-name-part></tp:taxon-name>
                  </italic>
                </td><td rowspan="1" colspan="1">Mount Emei, Sichuan Province, China</td><td rowspan="1" colspan="1">CIBEM1867</td><td rowspan="1" colspan="1">/</td><td rowspan="1" colspan="1" style="color: #152959">
                  <ext-link xmlns:xlink="http://www.w3.org/1999/xlink" ext-link-type="gen" xlink:href="MT975978" xlink:type="simple">MT975978</ext-link>
                </td></tr><tr><td rowspan="1" colspan="1">25</td><td rowspan="1" colspan="1">
                  <italic>
                    <tp:taxon-name><tp:taxon-name-part taxon-name-part-type="genus" reg="Leptobrachella">L.</tp:taxon-name-part><tp:taxon-name-part taxon-name-part-type="species" reg="bourreti">bourreti</tp:taxon-name-part></tp:taxon-name>
                  </italic>
                </td><td rowspan="1" colspan="1">Mount Pu Ta Leng, Lao Cai, Vietnam</td><td rowspan="1" colspan="1">VNMN 010916</td><td rowspan="1" colspan="1" style="color: #152959">
                  <ext-link xmlns:xlink="http://www.w3.org/1999/xlink" ext-link-type="gen" xlink:href="MZ209167" xlink:type="simple">MZ209167</ext-link>
                </td><td rowspan="1" colspan="1">/</td></tr><tr><td rowspan="1" colspan="1">26</td><td rowspan="1" colspan="1">
                  <italic>
                    <tp:taxon-name><tp:taxon-name-part taxon-name-part-type="genus" reg="Leptobrachella">L.</tp:taxon-name-part><tp:taxon-name-part taxon-name-part-type="species" reg="bourreti">bourreti</tp:taxon-name-part></tp:taxon-name>
                  </italic>
                </td><td rowspan="1" colspan="1">Bat Xat District, Lao Cai, Vietnam</td><td rowspan="1" colspan="1">ZMMU-A5636-02280</td><td rowspan="1" colspan="1" style="color: #152959">
                  <ext-link xmlns:xlink="http://www.w3.org/1999/xlink" ext-link-type="gen" xlink:href="MH055872" xlink:type="simple">MH055872</ext-link>
                </td><td rowspan="1" colspan="1">/</td></tr><tr><td rowspan="1" colspan="1">27</td><td rowspan="1" colspan="1">
                  <italic>
                    <tp:taxon-name><tp:taxon-name-part taxon-name-part-type="genus" reg="Leptobrachella">L.</tp:taxon-name-part><tp:taxon-name-part taxon-name-part-type="species" reg="bourreti">bourreti</tp:taxon-name-part></tp:taxon-name>
                  </italic>
                </td><td rowspan="1" colspan="1">Sapa, Lao Cai Province, Vietnam</td><td rowspan="1" colspan="1">AMS R 177673</td><td rowspan="1" colspan="1" style="color: #152959">
                  <ext-link xmlns:xlink="http://www.w3.org/1999/xlink" ext-link-type="gen" xlink:href="KR018124" xlink:type="simple">KR018124</ext-link>
                </td><td rowspan="1" colspan="1">/</td></tr><tr><td rowspan="1" colspan="1">28</td><td rowspan="1" colspan="1">
                  <italic>
                    <tp:taxon-name><tp:taxon-name-part taxon-name-part-type="genus" reg="Leptobrachella">L.</tp:taxon-name-part><tp:taxon-name-part taxon-name-part-type="species" reg="bourreti">bourreti</tp:taxon-name-part></tp:taxon-name>
                  </italic>
                </td><td rowspan="1" colspan="1">Ky Quan San, Lao Cai, Vietnam</td><td rowspan="1" colspan="1">AMS R 188515</td><td rowspan="1" colspan="1" style="color: #152959">
                  <ext-link xmlns:xlink="http://www.w3.org/1999/xlink" ext-link-type="gen" xlink:href="MZ208835" xlink:type="simple">MZ208835</ext-link>
                </td><td rowspan="1" colspan="1">/</td></tr><tr><td rowspan="1" colspan="1">29</td><td rowspan="1" colspan="1">
                  <italic>
                    <tp:taxon-name><tp:taxon-name-part taxon-name-part-type="genus" reg="Leptobrachella">L.</tp:taxon-name-part><tp:taxon-name-part taxon-name-part-type="species" reg="bourreti">bourreti</tp:taxon-name-part></tp:taxon-name>
                  </italic>
                </td><td rowspan="1" colspan="1">Sapa, Lao Cai, Vietnam</td><td rowspan="1" colspan="1">1999.566</td><td rowspan="1" colspan="1" style="color: #152959">
                  <ext-link xmlns:xlink="http://www.w3.org/1999/xlink" ext-link-type="gen" xlink:href="KR827860" xlink:type="simple">KR827860</ext-link>
                </td><td rowspan="1" colspan="1">/</td></tr><tr><td rowspan="1" colspan="1">30</td><td rowspan="1" colspan="1">
                  <italic>
                    <tp:taxon-name><tp:taxon-name-part taxon-name-part-type="genus" reg="Leptobrachella">L.</tp:taxon-name-part><tp:taxon-name-part taxon-name-part-type="species" reg="chishuiensis">chishuiensis</tp:taxon-name-part></tp:taxon-name>
                  </italic>
                </td><td rowspan="1" colspan="1">Chishui National Nature Reserve, Chishui City, Guizhou Province, China</td><td rowspan="1" colspan="1">CIBCS20190518042</td><td rowspan="1" colspan="1" style="color: #152959">
                  <ext-link xmlns:xlink="http://www.w3.org/1999/xlink" ext-link-type="gen" xlink:href="MT117054" xlink:type="simple">MT117054</ext-link>
                </td><td rowspan="1" colspan="1">/</td></tr><tr><td rowspan="1" colspan="1">31</td><td rowspan="1" colspan="1">
                  <italic>
                    <tp:taxon-name><tp:taxon-name-part taxon-name-part-type="genus" reg="Leptobrachella">L.</tp:taxon-name-part><tp:taxon-name-part taxon-name-part-type="uncertainty-rank">cf.</tp:taxon-name-part><tp:taxon-name-part taxon-name-part-type="species" reg="oshanensis">oshanensis</tp:taxon-name-part></tp:taxon-name>
                  </italic>
                </td><td rowspan="1" colspan="1">Changning County, Sichuan Province, China</td><td rowspan="1" colspan="1">CIB20050095</td><td rowspan="1" colspan="1" style="color: #152959">
                  <ext-link xmlns:xlink="http://www.w3.org/1999/xlink" ext-link-type="gen" xlink:href="KC460337" xlink:type="simple">KC460337</ext-link>
                </td><td rowspan="1" colspan="1">/</td></tr><tr><td rowspan="1" colspan="1">32</td><td rowspan="1" colspan="1">
                  <italic>
                    <tp:taxon-name><tp:taxon-name-part taxon-name-part-type="genus" reg="Leptobrachella">L.</tp:taxon-name-part><tp:taxon-name-part taxon-name-part-type="species" reg="bijie">bijie</tp:taxon-name-part></tp:taxon-name>
                  </italic>
                </td><td rowspan="1" colspan="1">Zhaozishan Nature Reserve, Bijie City, Guizhou Province, China</td><td rowspan="1" colspan="1">SYS a007314</td><td rowspan="1" colspan="1" style="color: #152959">
                  <ext-link xmlns:xlink="http://www.w3.org/1999/xlink" ext-link-type="gen" xlink:href="MK414533" xlink:type="simple">MK414533</ext-link>
                </td><td rowspan="1" colspan="1">/</td></tr><tr><td rowspan="1" colspan="1">33</td><td rowspan="1" colspan="1">
                  <italic>
                    <tp:taxon-name><tp:taxon-name-part taxon-name-part-type="genus" reg="Leptobrachella">L.</tp:taxon-name-part><tp:taxon-name-part taxon-name-part-type="species" reg="jinshaensis">jinshaensis</tp:taxon-name-part></tp:taxon-name>
                  </italic>
                </td><td rowspan="1" colspan="1">Lengshuihe Nature Reserve, Jinsha County, Guizhou Province, China</td><td rowspan="1" colspan="1"><named-content xmlns:xlink="http://www.w3.org/1999/xlink" content-type="dwc:institutional_code" xlink:title="Chengdu Institute of Biology" xlink:href="http://grbio.org/institution/chengdu-institute-biology-0" xlink:type="simple">CIB</named-content> JS20200516001</td><td rowspan="1" colspan="1" style="color: #152959">
                  <ext-link xmlns:xlink="http://www.w3.org/1999/xlink" ext-link-type="gen" xlink:href="MT814014" xlink:type="simple">MT814014</ext-link>
                </td><td rowspan="1" colspan="1">/</td></tr><tr><td rowspan="1" colspan="1">34</td><td rowspan="1" colspan="1">
                  <italic>
                    <tp:taxon-name><tp:taxon-name-part taxon-name-part-type="genus" reg="Leptobrachella">L.</tp:taxon-name-part><tp:taxon-name-part taxon-name-part-type="species" reg="suiyangensis">suiyangensis</tp:taxon-name-part></tp:taxon-name>
                  </italic>
                </td><td rowspan="1" colspan="1">Huoqiuba Nature Reserve, Suiyang County, Guizhou Province, China</td><td rowspan="1" colspan="1">GZNU20180606005</td><td rowspan="1" colspan="1" style="color: #152959">
                  <ext-link xmlns:xlink="http://www.w3.org/1999/xlink" ext-link-type="gen" xlink:href="MK829649" xlink:type="simple">MK829649</ext-link>
                </td><td rowspan="1" colspan="1" style="color: #152959">
                  <ext-link xmlns:xlink="http://www.w3.org/1999/xlink" ext-link-type="gen" xlink:href="OL800396" xlink:type="simple">OL800396</ext-link>
                </td></tr><tr><td rowspan="1" colspan="1">35</td><td rowspan="1" colspan="1">
                  <italic>
                    <tp:taxon-name><tp:taxon-name-part taxon-name-part-type="genus" reg="Leptobrachella">L.</tp:taxon-name-part><tp:taxon-name-part taxon-name-part-type="species" reg="suiyangensis">suiyangensis</tp:taxon-name-part></tp:taxon-name>
                  </italic>
                </td><td rowspan="1" colspan="1">Huoqiuba Nature Reserve, Suiyang County, Guizhou Province, China</td><td rowspan="1" colspan="1">GZNU20180606002</td><td rowspan="1" colspan="1">/</td><td rowspan="1" colspan="1" style="color: #152959">
                  <ext-link xmlns:xlink="http://www.w3.org/1999/xlink" ext-link-type="gen" xlink:href="OL800395" xlink:type="simple">OL800395</ext-link>
                </td></tr><tr><td rowspan="1" colspan="1">36</td><td rowspan="1" colspan="1">
                  <italic>
                    <tp:taxon-name><tp:taxon-name-part taxon-name-part-type="genus" reg="Leptobrachella">L.</tp:taxon-name-part><tp:taxon-name-part taxon-name-part-type="species" reg="purpuraventra">purpuraventra</tp:taxon-name-part></tp:taxon-name>
                  </italic>
                </td><td rowspan="1" colspan="1">Wujing Nature Reserve, Bijie City, Guizhou Province, China</td><td rowspan="1" colspan="1">SYS a007081</td><td rowspan="1" colspan="1" style="color: #152959">
                  <ext-link xmlns:xlink="http://www.w3.org/1999/xlink" ext-link-type="gen" xlink:href="MK414517" xlink:type="simple">MK414517</ext-link>
                </td><td rowspan="1" colspan="1">/</td></tr><tr><td rowspan="1" colspan="1">37</td><td rowspan="1" colspan="1">
                  <italic>
                    <tp:taxon-name><tp:taxon-name-part taxon-name-part-type="genus" reg="Leptobrachella">L.</tp:taxon-name-part><tp:taxon-name-part taxon-name-part-type="species" reg="niveimontis">niveimontis</tp:taxon-name-part></tp:taxon-name>
                  </italic>
                </td><td rowspan="1" colspan="1">Daxueshan Nature Reserve, Yunnan Province, China</td><td rowspan="1" colspan="1">KIZ015734</td><td rowspan="1" colspan="1" style="color: #152959">
                  <ext-link xmlns:xlink="http://www.w3.org/1999/xlink" ext-link-type="gen" xlink:href="MT302618" xlink:type="simple">MT302618</ext-link>
                </td><td rowspan="1" colspan="1">/</td></tr><tr><td rowspan="1" colspan="1">38</td><td rowspan="1" colspan="1">
                  <italic>
                    <tp:taxon-name><tp:taxon-name-part taxon-name-part-type="genus" reg="Leptobrachella">L.</tp:taxon-name-part><tp:taxon-name-part taxon-name-part-type="species" reg="wulingensis">wulingensis</tp:taxon-name-part></tp:taxon-name>
                  </italic>
                </td><td rowspan="1" colspan="1">Tianquanshan Forest Park, Zhangjiajie, Hunan Province, China</td><td rowspan="1" colspan="1">CSUFT 177</td><td rowspan="1" colspan="1" style="color: #152959">
                  <ext-link xmlns:xlink="http://www.w3.org/1999/xlink" ext-link-type="gen" xlink:href="MT530315" xlink:type="simple">MT530315</ext-link>
                </td><td rowspan="1" colspan="1">/</td></tr><tr><td rowspan="1" colspan="1">39</td><td rowspan="1" colspan="1">
                  <italic>
                    <tp:taxon-name><tp:taxon-name-part taxon-name-part-type="genus" reg="Leptobrachella">L.</tp:taxon-name-part><tp:taxon-name-part taxon-name-part-type="uncertainty-rank">cf.</tp:taxon-name-part><tp:taxon-name-part taxon-name-part-type="species" reg="oshanensis">oshanensis</tp:taxon-name-part></tp:taxon-name>
                  </italic>
                </td><td rowspan="1" colspan="1">Nanchuan District, Chongqing City, China</td><td rowspan="1" colspan="1">ZYC799</td><td rowspan="1" colspan="1" style="color: #152959">
                  <ext-link xmlns:xlink="http://www.w3.org/1999/xlink" ext-link-type="gen" xlink:href="AY526215" xlink:type="simple">AY526215</ext-link>
                </td><td rowspan="1" colspan="1">/</td></tr><tr><td rowspan="1" colspan="1">40</td><td rowspan="1" colspan="1">
                  <italic>
                    <tp:taxon-name><tp:taxon-name-part taxon-name-part-type="genus" reg="Leptobrachella">L.</tp:taxon-name-part><tp:taxon-name-part taxon-name-part-type="species" reg="dorsospina">dorsospina</tp:taxon-name-part></tp:taxon-name>
                  </italic>
                </td><td rowspan="1" colspan="1">Yushe Forest Park, Shuicheng County, Guizhou Province, China</td><td rowspan="1" colspan="1">SYS a004961</td><td rowspan="1" colspan="1" style="color: #152959">
                  <ext-link xmlns:xlink="http://www.w3.org/1999/xlink" ext-link-type="gen" xlink:href="MW046194" xlink:type="simple">MW046194</ext-link>
                </td><td rowspan="1" colspan="1">/</td></tr><tr><td rowspan="1" colspan="1">41</td><td rowspan="1" colspan="1">
                  <italic>
                    <tp:taxon-name><tp:taxon-name-part taxon-name-part-type="genus" reg="Leptobrachella">L.</tp:taxon-name-part><tp:taxon-name-part taxon-name-part-type="species" reg="alpina">alpina</tp:taxon-name-part></tp:taxon-name>
                  </italic>
                </td><td rowspan="1" colspan="1">Caiyanghe, Yunnan Province, China</td><td rowspan="1" colspan="1">KIZ049024</td><td rowspan="1" colspan="1" style="color: #152959">
                  <ext-link xmlns:xlink="http://www.w3.org/1999/xlink" ext-link-type="gen" xlink:href="MH055867" xlink:type="simple">MH055867</ext-link>
                </td><td rowspan="1" colspan="1" style="color: #152959">
                  <ext-link xmlns:xlink="http://www.w3.org/1999/xlink" ext-link-type="gen" xlink:href="MH056093" xlink:type="simple">MH056093</ext-link>
                </td></tr><tr><td rowspan="1" colspan="1">42</td><td rowspan="1" colspan="1">
                  <italic>
                    <tp:taxon-name><tp:taxon-name-part taxon-name-part-type="genus" reg="Leptobrachella">L.</tp:taxon-name-part><tp:taxon-name-part taxon-name-part-type="species" reg="purpura">purpura</tp:taxon-name-part></tp:taxon-name>
                  </italic>
                </td><td rowspan="1" colspan="1">Yingjiang, Yunnan Province, China</td><td rowspan="1" colspan="1">SYS a006530</td><td rowspan="1" colspan="1" style="color: #152959">
                  <ext-link xmlns:xlink="http://www.w3.org/1999/xlink" ext-link-type="gen" xlink:href="MG520354" xlink:type="simple">MG520354</ext-link>
                </td><td rowspan="1" colspan="1">/</td></tr><tr><td rowspan="1" colspan="1">43</td><td rowspan="1" colspan="1">
                  <italic>
                    <tp:taxon-name><tp:taxon-name-part taxon-name-part-type="genus" reg="Leptobrachella">L.</tp:taxon-name-part><tp:taxon-name-part taxon-name-part-type="species" reg="eos">eos</tp:taxon-name-part></tp:taxon-name>
                  </italic>
                </td><td rowspan="1" colspan="1">Boun Tay, Phongsaly, Laos</td><td rowspan="1" colspan="1">NCSM 80551</td><td rowspan="1" colspan="1" style="color: #152959">
                  <ext-link xmlns:xlink="http://www.w3.org/1999/xlink" ext-link-type="gen" xlink:href="MH055887" xlink:type="simple">MH055887</ext-link>
                </td><td rowspan="1" colspan="1">/</td></tr><tr><td rowspan="1" colspan="1">44</td><td rowspan="1" colspan="1">
                  <italic>
                    <tp:taxon-name><tp:taxon-name-part taxon-name-part-type="genus" reg="Leptobrachella">L.</tp:taxon-name-part><tp:taxon-name-part taxon-name-part-type="species" reg="oshanensis">oshanensis</tp:taxon-name-part></tp:taxon-name>
                  </italic>
                </td><td rowspan="1" colspan="1">Baoguosi, Mount Emei, Sichuan Province, China</td><td rowspan="1" colspan="1">CIBEMS20190421BGS1</td><td rowspan="1" colspan="1" style="color: #152959">
                  <ext-link xmlns:xlink="http://www.w3.org/1999/xlink" ext-link-type="gen" xlink:href="MT957023" xlink:type="simple">MT957023</ext-link>
                </td><td rowspan="1" colspan="1" style="color: #152959">
                  <ext-link xmlns:xlink="http://www.w3.org/1999/xlink" ext-link-type="gen" xlink:href="MT975988" xlink:type="simple">MT975988</ext-link>
                </td></tr><tr><td rowspan="1" colspan="1">45</td><td rowspan="1" colspan="1">
                  <italic>
                    <tp:taxon-name><tp:taxon-name-part taxon-name-part-type="genus" reg="Leptobrachella">L.</tp:taxon-name-part><tp:taxon-name-part taxon-name-part-type="species" reg="oshanensis">oshanensis</tp:taxon-name-part></tp:taxon-name>
                  </italic>
                </td><td rowspan="1" colspan="1">Shengshuige, Mount Emei, Sichuan Province, China</td><td rowspan="1" colspan="1">CIBEMS20190422SSG1-4</td><td rowspan="1" colspan="1"/><td rowspan="1" colspan="1" style="color: #152959">
                  <ext-link xmlns:xlink="http://www.w3.org/1999/xlink" ext-link-type="gen" xlink:href="MT975985" xlink:type="simple">MT975985</ext-link>
                </td></tr><tr><td rowspan="1" colspan="1">46</td><td rowspan="1" colspan="1">
                  <italic>
                    <tp:taxon-name><tp:taxon-name-part taxon-name-part-type="genus" reg="Leptobrachella">L.</tp:taxon-name-part><tp:taxon-name-part taxon-name-part-type="species" reg="murphyi">murphyi</tp:taxon-name-part></tp:taxon-name>
                  </italic>
                </td><td rowspan="1" colspan="1">Doi Inthanon, Chiang Mai, Thailand</td><td rowspan="1" colspan="1">KIZ034039</td><td rowspan="1" colspan="1" style="color: #152959">
                  <ext-link xmlns:xlink="http://www.w3.org/1999/xlink" ext-link-type="gen" xlink:href="MZ710519" xlink:type="simple">MZ710519</ext-link>
                </td><td rowspan="1" colspan="1">/</td></tr><tr><td rowspan="1" colspan="1">47</td><td rowspan="1" colspan="1">
                  <italic>
                    <tp:taxon-name><tp:taxon-name-part taxon-name-part-type="genus" reg="Leptobrachella">L.</tp:taxon-name-part><tp:taxon-name-part taxon-name-part-type="species" reg="yunyangensis">yunyangensis</tp:taxon-name-part></tp:taxon-name>
                  </italic>
                </td><td rowspan="1" colspan="1">Qiyaoshan Nature Reserve, Yunyang County, Chongqing, China</td><td rowspan="1" colspan="1">GZNU20210622001</td><td rowspan="1" colspan="1" style="color: #152959">
                  <ext-link xmlns:xlink="http://www.w3.org/1999/xlink" ext-link-type="gen" xlink:href="OL800364" xlink:type="simple">OL800364</ext-link>
                </td><td rowspan="1" colspan="1" style="color: #152959">
                  <ext-link xmlns:xlink="http://www.w3.org/1999/xlink" ext-link-type="gen" xlink:href="OL800393" xlink:type="simple">OL800393</ext-link>
                </td></tr><tr><td rowspan="1" colspan="1">48</td><td rowspan="1" colspan="1">
                  <italic>
                    <tp:taxon-name><tp:taxon-name-part taxon-name-part-type="genus" reg="Leptobrachella">L.</tp:taxon-name-part><tp:taxon-name-part taxon-name-part-type="species" reg="yunyangensis">yunyangensis</tp:taxon-name-part></tp:taxon-name>
                  </italic>
                </td><td rowspan="1" colspan="1">Qiyaoshan Nature Reserve, Yunyang County, Chongqing, China</td><td rowspan="1" colspan="1">GZNU20210622002</td><td rowspan="1" colspan="1">/</td><td rowspan="1" colspan="1" style="color: #152959">
                  <ext-link xmlns:xlink="http://www.w3.org/1999/xlink" ext-link-type="gen" xlink:href="OL800394" xlink:type="simple">OL800394</ext-link>
                </td></tr><tr><td rowspan="1" colspan="1">49</td><td rowspan="1" colspan="1">
                  <italic>
                    <tp:taxon-name><tp:taxon-name-part taxon-name-part-type="genus" reg="Leptobrachella">L.</tp:taxon-name-part><tp:taxon-name-part taxon-name-part-type="species" reg="tengchongensis">tengchongensis</tp:taxon-name-part></tp:taxon-name>
                  </italic>
                </td><td rowspan="1" colspan="1">Gaoligong Shan, Yunnan Province, China</td><td rowspan="1" colspan="1">SYS a004598</td><td rowspan="1" colspan="1" style="color: #152959">
                  <ext-link xmlns:xlink="http://www.w3.org/1999/xlink" ext-link-type="gen" xlink:href="KU589209" xlink:type="simple">KU589209</ext-link>
                </td><td rowspan="1" colspan="1">/</td></tr><tr><td rowspan="1" colspan="1">50</td><td rowspan="1" colspan="1">
                  <italic>
                    <tp:taxon-name><tp:taxon-name-part taxon-name-part-type="genus" reg="Leptobrachella">L.</tp:taxon-name-part><tp:taxon-name-part taxon-name-part-type="species" reg="khasiorum">khasiorum</tp:taxon-name-part></tp:taxon-name>
                  </italic>
                </td><td rowspan="1" colspan="1">Khasi Hills, Meghalaya, India</td><td rowspan="1" colspan="1">SDBDU 2009.329</td><td rowspan="1" colspan="1" style="color: #152959">
                  <ext-link xmlns:xlink="http://www.w3.org/1999/xlink" ext-link-type="gen" xlink:href="KY022303" xlink:type="simple">KY022303</ext-link>
                </td><td rowspan="1" colspan="1" style="color: #152959">
                  <ext-link xmlns:xlink="http://www.w3.org/1999/xlink" ext-link-type="gen" xlink:href="KY022348" xlink:type="simple">KY022348</ext-link>
                </td></tr><tr><td rowspan="1" colspan="1">51</td><td rowspan="1" colspan="1">
                  <italic>
                    <tp:taxon-name><tp:taxon-name-part taxon-name-part-type="genus" reg="Leptobrachella">L.</tp:taxon-name-part><tp:taxon-name-part taxon-name-part-type="species" reg="tamdil">tamdil</tp:taxon-name-part></tp:taxon-name>
                  </italic>
                </td><td rowspan="1" colspan="1">Mizoram, India</td><td rowspan="1" colspan="1">MZMU2224</td><td rowspan="1" colspan="1" style="color: #152959">
                  <ext-link xmlns:xlink="http://www.w3.org/1999/xlink" ext-link-type="gen" xlink:href="MW665130" xlink:type="simple">MW665130</ext-link>
                </td><td rowspan="1" colspan="1">/</td></tr><tr><td rowspan="1" colspan="1">52</td><td rowspan="1" colspan="1">
                  <italic>
                    <tp:taxon-name><tp:taxon-name-part taxon-name-part-type="genus" reg="Leptobrachella">L.</tp:taxon-name-part><tp:taxon-name-part taxon-name-part-type="species" reg="yingjiangensis">yingjiangensis</tp:taxon-name-part></tp:taxon-name>
                  </italic>
                </td><td rowspan="1" colspan="1">Yingjiang County, Yunnan Province, China</td><td rowspan="1" colspan="1">SYS a006533</td><td rowspan="1" colspan="1" style="color: #152959">
                  <ext-link xmlns:xlink="http://www.w3.org/1999/xlink" ext-link-type="gen" xlink:href="MG520350" xlink:type="simple">MG520350</ext-link>
                </td><td rowspan="1" colspan="1">/</td></tr><tr><td rowspan="1" colspan="1">53</td><td rowspan="1" colspan="1">
                  <italic>
                    <tp:taxon-name><tp:taxon-name-part taxon-name-part-type="genus" reg="Leptobrachella">L.</tp:taxon-name-part><tp:taxon-name-part taxon-name-part-type="species" reg="petrops">petrops</tp:taxon-name-part></tp:taxon-name>
                  </italic>
                </td><td rowspan="1" colspan="1">Ba Vi National Park, Ha Tay, Vietnam</td><td rowspan="1" colspan="1">ROM 13483</td><td rowspan="1" colspan="1" style="color: #152959">
                  <ext-link xmlns:xlink="http://www.w3.org/1999/xlink" ext-link-type="gen" xlink:href="MH055901" xlink:type="simple">MH055901</ext-link>
                </td><td rowspan="1" colspan="1" style="color: #152959">
                  <ext-link xmlns:xlink="http://www.w3.org/1999/xlink" ext-link-type="gen" xlink:href="MH056092" xlink:type="simple">MH056092</ext-link>
                </td></tr><tr><td rowspan="1" colspan="1">54</td><td rowspan="1" colspan="1">
                  <italic>
                    <tp:taxon-name><tp:taxon-name-part taxon-name-part-type="genus" reg="Leptobrachella">L.</tp:taxon-name-part><tp:taxon-name-part taxon-name-part-type="species" reg="puhoatensis">puhoatensis</tp:taxon-name-part></tp:taxon-name>
                  </italic>
                </td><td rowspan="1" colspan="1">Pu Hu, Thanh Hoa, Vietnam</td><td rowspan="1" colspan="1">VNMN:2016 A.23</td><td rowspan="1" colspan="1" style="color: #152959">
                  <ext-link xmlns:xlink="http://www.w3.org/1999/xlink" ext-link-type="gen" xlink:href="KY849587" xlink:type="simple">KY849587</ext-link>
                </td><td rowspan="1" colspan="1">/</td></tr><tr><td rowspan="1" colspan="1">55</td><td rowspan="1" colspan="1">
                  <italic>
                    <tp:taxon-name><tp:taxon-name-part taxon-name-part-type="genus" reg="Leptobrachella">L.</tp:taxon-name-part><tp:taxon-name-part taxon-name-part-type="species" reg="namdongensis">namdongensis</tp:taxon-name-part></tp:taxon-name>
                  </italic>
                </td><td rowspan="1" colspan="1">Thanh Hoa Province, Vietnam</td><td rowspan="1" colspan="1">VNUF A.2017.37</td><td rowspan="1" colspan="1" style="color: #152959">
                  <ext-link xmlns:xlink="http://www.w3.org/1999/xlink" ext-link-type="gen" xlink:href="MK965389" xlink:type="simple">MK965389</ext-link>
                </td><td rowspan="1" colspan="1">/</td></tr><tr><td rowspan="1" colspan="1">56</td><td rowspan="1" colspan="1">
                  <italic>
                    <tp:taxon-name><tp:taxon-name-part taxon-name-part-type="genus" reg="Leptobrachella">L.</tp:taxon-name-part><tp:taxon-name-part taxon-name-part-type="species" reg="liui">liui</tp:taxon-name-part></tp:taxon-name>
                  </italic>
                </td><td rowspan="1" colspan="1">Wuyi Shan City, Fujian Province, China</td><td rowspan="1" colspan="1">SYS a001597</td><td rowspan="1" colspan="1" style="color: #152959">
                  <ext-link xmlns:xlink="http://www.w3.org/1999/xlink" ext-link-type="gen" xlink:href="KM014547" xlink:type="simple">KM014547</ext-link>
                </td><td rowspan="1" colspan="1">/</td></tr><tr><td rowspan="1" colspan="1">57</td><td rowspan="1" colspan="1">
                  <italic>
                    <tp:taxon-name><tp:taxon-name-part taxon-name-part-type="genus" reg="Leptobrachella">L.</tp:taxon-name-part><tp:taxon-name-part taxon-name-part-type="species" reg="mangshanensis">mangshanensis</tp:taxon-name-part></tp:taxon-name>
                  </italic>
                </td><td rowspan="1" colspan="1">Mangshan, Hunan Province, China</td><td rowspan="1" colspan="1">MSZTC201701</td><td rowspan="1" colspan="1" style="color: #152959">
                  <ext-link xmlns:xlink="http://www.w3.org/1999/xlink" ext-link-type="gen" xlink:href="MG132196" xlink:type="simple">MG132196</ext-link>
                </td><td rowspan="1" colspan="1">/</td></tr><tr><td rowspan="1" colspan="1">58</td><td rowspan="1" colspan="1">
                  <italic>
                    <tp:taxon-name><tp:taxon-name-part taxon-name-part-type="genus" reg="Leptobrachella">L.</tp:taxon-name-part><tp:taxon-name-part taxon-name-part-type="species" reg="verrucosa">verrucosa</tp:taxon-name-part></tp:taxon-name>
                  </italic>
                </td><td rowspan="1" colspan="1">Lianshan Bijiashan Nature Reserve, Guangdong, China</td><td rowspan="1" colspan="1">GEP a059</td><td rowspan="1" colspan="1" style="color: #152959">
                  <ext-link xmlns:xlink="http://www.w3.org/1999/xlink" ext-link-type="gen" xlink:href="OP279589" xlink:type="simple">OP279589</ext-link>
                </td><td rowspan="1" colspan="1">/</td></tr><tr><td rowspan="1" colspan="1">59</td><td rowspan="1" colspan="1">
                  <italic>
                    <tp:taxon-name><tp:taxon-name-part taxon-name-part-type="genus" reg="Leptobrachella">L.</tp:taxon-name-part><tp:taxon-name-part taxon-name-part-type="species" reg="shimentaina">shimentaina</tp:taxon-name-part></tp:taxon-name>
                  </italic>
                </td><td rowspan="1" colspan="1">Shimentai Nature Reserve, Guangdong, China</td><td rowspan="1" colspan="1">SYS a004712</td><td rowspan="1" colspan="1" style="color: #152959">
                  <ext-link xmlns:xlink="http://www.w3.org/1999/xlink" ext-link-type="gen" xlink:href="MH055926" xlink:type="simple">MH055926</ext-link>
                </td><td rowspan="1" colspan="1">/</td></tr><tr><td rowspan="1" colspan="1">60</td><td rowspan="1" colspan="1">
                  <italic>
                    <tp:taxon-name><tp:taxon-name-part taxon-name-part-type="genus" reg="Leptobrachella">L.</tp:taxon-name-part><tp:taxon-name-part taxon-name-part-type="species" reg="bashaensis">bashaensis</tp:taxon-name-part></tp:taxon-name>
                  </italic>
                </td><td rowspan="1" colspan="1">Basha Nature Reserve, Congjiang County, Guizhou Province, China</td><td rowspan="1" colspan="1">GIB196403</td><td rowspan="1" colspan="1" style="color: #152959">
                  <ext-link xmlns:xlink="http://www.w3.org/1999/xlink" ext-link-type="gen" xlink:href="MW136294" xlink:type="simple">MW136294</ext-link>
                </td><td rowspan="1" colspan="1">/</td></tr><tr><td rowspan="1" colspan="1">61</td><td rowspan="1" colspan="1">
                  <italic>
                    <tp:taxon-name><tp:taxon-name-part taxon-name-part-type="genus" reg="Leptobrachella">L.</tp:taxon-name-part><tp:taxon-name-part taxon-name-part-type="species" reg="maoershanensis">maoershanensis</tp:taxon-name-part></tp:taxon-name>
                  </italic>
                </td><td rowspan="1" colspan="1">Mao’er Shan, Guangxi Province, China</td><td rowspan="1" colspan="1">KIZ07614</td><td rowspan="1" colspan="1" style="color: #152959">
                  <ext-link xmlns:xlink="http://www.w3.org/1999/xlink" ext-link-type="gen" xlink:href="MH055927" xlink:type="simple">MH055927</ext-link>
                </td><td rowspan="1" colspan="1" style="color: #152959">
                  <ext-link xmlns:xlink="http://www.w3.org/1999/xlink" ext-link-type="gen" xlink:href="MH056099" xlink:type="simple">MH056099</ext-link>
                </td></tr><tr><td rowspan="1" colspan="1">62</td><td rowspan="1" colspan="1">
                  <italic>
                    <tp:taxon-name><tp:taxon-name-part taxon-name-part-type="genus" reg="Leptobrachella">L.</tp:taxon-name-part><tp:taxon-name-part taxon-name-part-type="species" reg="laui">laui</tp:taxon-name-part></tp:taxon-name>
                  </italic>
                </td><td rowspan="1" colspan="1">Shenzhen City, Guangdong Province, China</td><td rowspan="1" colspan="1">SYS a002450</td><td rowspan="1" colspan="1" style="color: #152959">
                  <ext-link xmlns:xlink="http://www.w3.org/1999/xlink" ext-link-type="gen" xlink:href="MH055904" xlink:type="simple">MH055904</ext-link>
                </td><td rowspan="1" colspan="1">/</td></tr><tr><td rowspan="1" colspan="1">63</td><td rowspan="1" colspan="1">
                  <italic>
                    <tp:taxon-name><tp:taxon-name-part taxon-name-part-type="genus" reg="Leptobrachella">L.</tp:taxon-name-part><tp:taxon-name-part taxon-name-part-type="species" reg="yunkaiensis">yunkaiensis</tp:taxon-name-part></tp:taxon-name>
                  </italic>
                </td><td rowspan="1" colspan="1">Dawuling Forest Station, Maoming City, Guangdong Province, China</td><td rowspan="1" colspan="1">SYS a004663</td><td rowspan="1" colspan="1" style="color: #152959">
                  <ext-link xmlns:xlink="http://www.w3.org/1999/xlink" ext-link-type="gen" xlink:href="MH605584" xlink:type="simple">MH605584</ext-link>
                </td><td rowspan="1" colspan="1">/</td></tr><tr><td rowspan="1" colspan="1">64</td><td rowspan="1" colspan="1">
                  <italic>
                    <tp:taxon-name><tp:taxon-name-part taxon-name-part-type="genus" reg="Leptobrachella">L.</tp:taxon-name-part><tp:taxon-name-part taxon-name-part-type="species" reg="flaviglandulosa">flaviglandulosa</tp:taxon-name-part></tp:taxon-name>
                  </italic>
                </td><td rowspan="1" colspan="1">Xiaoqiaogou Nature Reserve, Yunnan Province, China</td><td rowspan="1" colspan="1">KIZ016072</td><td rowspan="1" colspan="1" style="color: #152959">
                  <ext-link xmlns:xlink="http://www.w3.org/1999/xlink" ext-link-type="gen" xlink:href="MH055934" xlink:type="simple">MH055934</ext-link>
                </td><td rowspan="1" colspan="1" style="color: #152959">
                  <ext-link xmlns:xlink="http://www.w3.org/1999/xlink" ext-link-type="gen" xlink:href="MH056098" xlink:type="simple">MH056098</ext-link>
                </td></tr><tr><td rowspan="1" colspan="1">65</td><td rowspan="1" colspan="1">
                  <italic>
                    <tp:taxon-name><tp:taxon-name-part taxon-name-part-type="genus" reg="Leptobrachella">L.</tp:taxon-name-part><tp:taxon-name-part taxon-name-part-type="species" reg="firthi">firthi</tp:taxon-name-part></tp:taxon-name>
                  </italic>
                </td><td rowspan="1" colspan="1">Quang Nam Province, Vietnam</td><td rowspan="1" colspan="1">AMS R 171714</td><td rowspan="1" colspan="1" style="color: #152959">
                  <ext-link xmlns:xlink="http://www.w3.org/1999/xlink" ext-link-type="gen" xlink:href="JQ739203" xlink:type="simple">JQ739203</ext-link>
                </td><td rowspan="1" colspan="1">/</td></tr><tr><td rowspan="1" colspan="1">66</td><td rowspan="1" colspan="1">
                  <italic>
                    <tp:taxon-name><tp:taxon-name-part taxon-name-part-type="genus" reg="Leptobrachella">L.</tp:taxon-name-part><tp:taxon-name-part taxon-name-part-type="species" reg="isos">isos</tp:taxon-name-part></tp:taxon-name>
                  </italic>
                </td><td rowspan="1" colspan="1">Gia Lai, Vietnam</td><td rowspan="1" colspan="1">AMS R 176469</td><td rowspan="1" colspan="1" style="color: #152959">
                  <ext-link xmlns:xlink="http://www.w3.org/1999/xlink" ext-link-type="gen" xlink:href="KT824767" xlink:type="simple">KT824767</ext-link>
                </td><td rowspan="1" colspan="1">/</td></tr><tr><td rowspan="1" colspan="1">67</td><td rowspan="1" colspan="1">
                  <italic>
                    <tp:taxon-name><tp:taxon-name-part taxon-name-part-type="genus" reg="Leptobrachella">L.</tp:taxon-name-part><tp:taxon-name-part taxon-name-part-type="species" reg="sungi">sungi</tp:taxon-name-part></tp:taxon-name>
                  </italic>
                </td><td rowspan="1" colspan="1">Tam Dao, Vinh Phuc, Vietnam</td><td rowspan="1" colspan="1">ROM 20236</td><td rowspan="1" colspan="1" style="color: #152959">
                  <ext-link xmlns:xlink="http://www.w3.org/1999/xlink" ext-link-type="gen" xlink:href="MH055858" xlink:type="simple">MH055858</ext-link>
                </td><td rowspan="1" colspan="1" style="color: #152959">
                  <ext-link xmlns:xlink="http://www.w3.org/1999/xlink" ext-link-type="gen" xlink:href="MH056104" xlink:type="simple">MH056104</ext-link>
                </td></tr><tr><td rowspan="1" colspan="1">68</td><td rowspan="1" colspan="1">
                  <italic>
                    <tp:taxon-name><tp:taxon-name-part taxon-name-part-type="genus" reg="Leptobrachella">L.</tp:taxon-name-part><tp:taxon-name-part taxon-name-part-type="species" reg="zhangyapingi">zhangyapingi</tp:taxon-name-part></tp:taxon-name>
                  </italic>
                </td><td rowspan="1" colspan="1">Chiang Mai, Thailand</td><td rowspan="1" colspan="1">KIZ07258</td><td rowspan="1" colspan="1" style="color: #152959">
                  <ext-link xmlns:xlink="http://www.w3.org/1999/xlink" ext-link-type="gen" xlink:href="MH055864" xlink:type="simple">MH055864</ext-link>
                </td><td rowspan="1" colspan="1" style="color: #152959">
                  <ext-link xmlns:xlink="http://www.w3.org/1999/xlink" ext-link-type="gen" xlink:href="MH056102" xlink:type="simple">MH056102</ext-link>
                </td></tr><tr><td rowspan="1" colspan="1">69</td><td rowspan="1" colspan="1">
                  <italic>
                    <tp:taxon-name><tp:taxon-name-part taxon-name-part-type="genus" reg="Leptobrachella">L.</tp:taxon-name-part><tp:taxon-name-part taxon-name-part-type="species" reg="aspera">aspera</tp:taxon-name-part></tp:taxon-name>
                  </italic>
                </td><td rowspan="1" colspan="1">Huanglianshan Nature Reserve, Lyuchun, Yunnan, China</td><td rowspan="1" colspan="1">SYS a007743</td><td rowspan="1" colspan="1" style="color: #152959">
                  <ext-link xmlns:xlink="http://www.w3.org/1999/xlink" ext-link-type="gen" xlink:href="MW046199" xlink:type="simple">MW046199</ext-link>
                </td><td rowspan="1" colspan="1">/</td></tr><tr><td rowspan="1" colspan="1">70</td><td rowspan="1" colspan="1">
                  <italic>
                    <tp:taxon-name><tp:taxon-name-part taxon-name-part-type="genus" reg="Leptobrachella">L.</tp:taxon-name-part><tp:taxon-name-part taxon-name-part-type="species" reg="feii">feii</tp:taxon-name-part></tp:taxon-name>
                  </italic>
                </td><td rowspan="1" colspan="1">Xiaoqiaogou Nature Reserve, Yunnan Province, China</td><td rowspan="1" colspan="1">KIZ048894</td><td rowspan="1" colspan="1" style="color: #152959">
                  <ext-link xmlns:xlink="http://www.w3.org/1999/xlink" ext-link-type="gen" xlink:href="MT302634" xlink:type="simple">MT302634</ext-link>
                </td><td rowspan="1" colspan="1">/</td></tr><tr><td rowspan="1" colspan="1">71</td><td rowspan="1" colspan="1">
                  <italic>
                    <tp:taxon-name><tp:taxon-name-part taxon-name-part-type="genus" reg="Leptobrachella">L.</tp:taxon-name-part><tp:taxon-name-part taxon-name-part-type="species" reg="pelodytoides">pelodytoides</tp:taxon-name-part></tp:taxon-name>
                  </italic>
                </td><td rowspan="1" colspan="1">Tam Dao, Vinh Phu, Vietnam</td><td rowspan="1" colspan="1">ROM18282</td><td rowspan="1" colspan="1" style="color: #152959">
                  <ext-link xmlns:xlink="http://www.w3.org/1999/xlink" ext-link-type="gen" xlink:href="EF397244" xlink:type="simple">EF397244</ext-link>
                </td><td rowspan="1" colspan="1">/</td></tr><tr><td rowspan="1" colspan="1">72</td><td rowspan="1" colspan="1">
                  <italic>
                    <tp:taxon-name><tp:taxon-name-part taxon-name-part-type="genus" reg="Leptobrachella">L.</tp:taxon-name-part><tp:taxon-name-part taxon-name-part-type="species" reg="ventripunctata">ventripunctata</tp:taxon-name-part></tp:taxon-name>
                  </italic>
                </td><td rowspan="1" colspan="1">Wenlong, Yunnan Province, China</td><td rowspan="1" colspan="1">KIZ013621</td><td rowspan="1" colspan="1" style="color: #152959">
                  <ext-link xmlns:xlink="http://www.w3.org/1999/xlink" ext-link-type="gen" xlink:href="MH055824" xlink:type="simple">MH055824</ext-link>
                </td><td rowspan="1" colspan="1" style="color: #152959">
                  <ext-link xmlns:xlink="http://www.w3.org/1999/xlink" ext-link-type="gen" xlink:href="MH056090" xlink:type="simple">MH056090</ext-link>
                </td></tr><tr><td rowspan="1" colspan="1">73</td><td rowspan="1" colspan="1">
                  <italic>
                    <tp:taxon-name><tp:taxon-name-part taxon-name-part-type="genus" reg="Leptobrachella">L.</tp:taxon-name-part><tp:taxon-name-part taxon-name-part-type="species" reg="aerea">aerea</tp:taxon-name-part></tp:taxon-name>
                  </italic>
                </td><td rowspan="1" colspan="1">Vilabuly, Savannakhet, Laos</td><td rowspan="1" colspan="1">NCSM 76038</td><td rowspan="1" colspan="1" style="color: #152959">
                  <ext-link xmlns:xlink="http://www.w3.org/1999/xlink" ext-link-type="gen" xlink:href="MH055809" xlink:type="simple">MH055809</ext-link>
                </td><td rowspan="1" colspan="1">/</td></tr><tr><td rowspan="1" colspan="1">74</td><td rowspan="1" colspan="1">
                  <italic>
                    <tp:taxon-name><tp:taxon-name-part taxon-name-part-type="genus" reg="Leptobrachella">L.</tp:taxon-name-part><tp:taxon-name-part taxon-name-part-type="species" reg="minima">minima</tp:taxon-name-part></tp:taxon-name>
                  </italic>
                </td><td rowspan="1" colspan="1">Doi Phu Fa, Nan, Thailand</td><td rowspan="1" colspan="1">KIZ024317</td><td rowspan="1" colspan="1" style="color: #152959">
                  <ext-link xmlns:xlink="http://www.w3.org/1999/xlink" ext-link-type="gen" xlink:href="MH055852" xlink:type="simple">MH055852</ext-link>
                </td><td rowspan="1" colspan="1" style="color: #152959">
                  <ext-link xmlns:xlink="http://www.w3.org/1999/xlink" ext-link-type="gen" xlink:href="MH056091" xlink:type="simple">MH056091</ext-link>
                </td></tr><tr><td rowspan="1" colspan="1">75</td><td rowspan="1" colspan="1">
                  <italic>
                    <tp:taxon-name><tp:taxon-name-part taxon-name-part-type="genus" reg="Leptobrachella">L.</tp:taxon-name-part><tp:taxon-name-part taxon-name-part-type="species" reg="shiwandashanensis">shiwandashanensis</tp:taxon-name-part></tp:taxon-name>
                  </italic>
                </td><td rowspan="1" colspan="1">Fangcheng City, Guangxi Province, China</td><td rowspan="1" colspan="1">NNU202103146</td><td rowspan="1" colspan="1" style="color: #152959">
                  <ext-link xmlns:xlink="http://www.w3.org/1999/xlink" ext-link-type="gen" xlink:href="MZ326691" xlink:type="simple">MZ326691</ext-link>
                </td><td rowspan="1" colspan="1">/</td></tr><tr><td rowspan="1" colspan="1">76</td><td rowspan="1" colspan="1">
                  <italic>
                    <tp:taxon-name><tp:taxon-name-part taxon-name-part-type="genus" reg="Leptobrachella">L.</tp:taxon-name-part><tp:taxon-name-part taxon-name-part-type="species" reg="wuhuangmontis">wuhuangmontis</tp:taxon-name-part></tp:taxon-name>
                  </italic>
                </td><td rowspan="1" colspan="1">Pubei County, Guangxi Province, China</td><td rowspan="1" colspan="1">SYS a003485</td><td rowspan="1" colspan="1" style="color: #152959">
                  <ext-link xmlns:xlink="http://www.w3.org/1999/xlink" ext-link-type="gen" xlink:href="MH605577" xlink:type="simple">MH605577</ext-link>
                </td><td rowspan="1" colspan="1">/</td></tr><tr><td rowspan="1" colspan="1">77</td><td rowspan="1" colspan="1">
                  <italic>
                    <tp:taxon-name><tp:taxon-name-part taxon-name-part-type="genus" reg="Leptobrachella">L.</tp:taxon-name-part><tp:taxon-name-part taxon-name-part-type="species" reg="damingshanensis">damingshanensis</tp:taxon-name-part></tp:taxon-name>
                  </italic>
                </td><td rowspan="1" colspan="1">Guangxi Province, China</td><td rowspan="1" colspan="1">NNU202103281</td><td rowspan="1" colspan="1" style="color: #152959">
                  <ext-link xmlns:xlink="http://www.w3.org/1999/xlink" ext-link-type="gen" xlink:href="MZ145229" xlink:type="simple">MZ145229</ext-link>
                </td><td rowspan="1" colspan="1">/</td></tr><tr><td rowspan="1" colspan="1">78</td><td rowspan="1" colspan="1">
                  <italic>
                    <tp:taxon-name><tp:taxon-name-part taxon-name-part-type="genus" reg="Leptobrachella">L.</tp:taxon-name-part><tp:taxon-name-part taxon-name-part-type="species" reg="nyx">nyx</tp:taxon-name-part></tp:taxon-name>
                  </italic>
                </td><td rowspan="1" colspan="1">Ha Giang, Vietnam</td><td rowspan="1" colspan="1">ROM 36692</td><td rowspan="1" colspan="1" style="color: #152959">
                  <ext-link xmlns:xlink="http://www.w3.org/1999/xlink" ext-link-type="gen" xlink:href="MH055816" xlink:type="simple">MH055816</ext-link>
                </td><td rowspan="1" colspan="1">/</td></tr><tr><td rowspan="1" colspan="1">79</td><td rowspan="1" colspan="1">
                  <italic>
                    <tp:taxon-name><tp:taxon-name-part taxon-name-part-type="genus" reg="Leptobrachella">L.</tp:taxon-name-part><tp:taxon-name-part taxon-name-part-type="species" reg="nahangensis">nahangensis</tp:taxon-name-part></tp:taxon-name>
                  </italic>
                </td><td rowspan="1" colspan="1">Na Hang Nature Reserve, Tuyen Quang, Vietnam</td><td rowspan="1" colspan="1">ROM 7035</td><td rowspan="1" colspan="1" style="color: #152959">
                  <ext-link xmlns:xlink="http://www.w3.org/1999/xlink" ext-link-type="gen" xlink:href="MH055853" xlink:type="simple">MH055853</ext-link>
                </td><td rowspan="1" colspan="1">/</td></tr><tr><td rowspan="1" colspan="1">80</td><td rowspan="1" colspan="1">
                  <italic>
                    <tp:taxon-name><tp:taxon-name-part taxon-name-part-type="genus" reg="Leptobrachella">L.</tp:taxon-name-part><tp:taxon-name-part taxon-name-part-type="species" reg="pluvialis">pluvialis</tp:taxon-name-part></tp:taxon-name>
                  </italic>
                </td><td rowspan="1" colspan="1">Fansipan, Lao Cai, Vietnam</td><td rowspan="1" colspan="1">ROM 30685</td><td rowspan="1" colspan="1" style="color: #152959">
                  <ext-link xmlns:xlink="http://www.w3.org/1999/xlink" ext-link-type="gen" xlink:href="MH055843" xlink:type="simple">MH055843</ext-link>
                </td><td rowspan="1" colspan="1">/</td></tr><tr><td rowspan="1" colspan="1">81</td><td rowspan="1" colspan="1">
                  <italic>
                    <tp:taxon-name><tp:taxon-name-part taxon-name-part-type="genus" reg="Leptobrachella">L.</tp:taxon-name-part><tp:taxon-name-part taxon-name-part-type="species" reg="shangsiensis">shangsiensis</tp:taxon-name-part></tp:taxon-name>
                  </italic>
                </td><td rowspan="1" colspan="1">Guangxi Province, China</td><td rowspan="1" colspan="1">NHMG1401032</td><td rowspan="1" colspan="1" style="color: #152959">
                  <ext-link xmlns:xlink="http://www.w3.org/1999/xlink" ext-link-type="gen" xlink:href="MK095460" xlink:type="simple">MK095460</ext-link>
                </td><td rowspan="1" colspan="1">/</td></tr><tr><td rowspan="1" colspan="1">82</td><td rowspan="1" colspan="1">
                  <italic>
                    <tp:taxon-name><tp:taxon-name-part taxon-name-part-type="genus" reg="Leptobrachella">L.</tp:taxon-name-part><tp:taxon-name-part taxon-name-part-type="species" reg="pallida">pallida</tp:taxon-name-part></tp:taxon-name>
                  </italic>
                </td><td rowspan="1" colspan="1">Lam Dong, Vietnam</td><td rowspan="1" colspan="1">UNS00511</td><td rowspan="1" colspan="1" style="color: #152959">
                  <ext-link xmlns:xlink="http://www.w3.org/1999/xlink" ext-link-type="gen" xlink:href="KU530190" xlink:type="simple">KU530190</ext-link>
                </td><td rowspan="1" colspan="1">/</td></tr><tr><td rowspan="1" colspan="1">83</td><td rowspan="1" colspan="1">
                  <italic>
                    <tp:taxon-name><tp:taxon-name-part taxon-name-part-type="genus" reg="Leptobrachella">L.</tp:taxon-name-part><tp:taxon-name-part taxon-name-part-type="species" reg="kalonensis">kalonensis</tp:taxon-name-part></tp:taxon-name>
                  </italic>
                </td><td rowspan="1" colspan="1">Binh Thuan Province, Vietnam</td><td rowspan="1" colspan="1">AMNH A191762</td><td rowspan="1" colspan="1" style="color: #152959">
                  <ext-link xmlns:xlink="http://www.w3.org/1999/xlink" ext-link-type="gen" xlink:href="KR018115" xlink:type="simple">KR018115</ext-link>
                </td><td rowspan="1" colspan="1">/</td></tr><tr><td rowspan="1" colspan="1">84</td><td rowspan="1" colspan="1">
                  <italic>
                    <tp:taxon-name><tp:taxon-name-part taxon-name-part-type="genus" reg="Leptobrachella">L.</tp:taxon-name-part><tp:taxon-name-part taxon-name-part-type="species" reg="bidoupensis">bidoupensis</tp:taxon-name-part></tp:taxon-name>
                  </italic>
                </td><td rowspan="1" colspan="1">Bidoup-Nui Ba National Park, Lam Dong, Vietnam</td><td rowspan="1" colspan="1">ZMMU-A-4797-01454</td><td rowspan="1" colspan="1" style="color: #152959">
                  <ext-link xmlns:xlink="http://www.w3.org/1999/xlink" ext-link-type="gen" xlink:href="MH055945" xlink:type="simple">MH055945</ext-link>
                </td><td rowspan="1" colspan="1" style="color: #152959">
                  <ext-link xmlns:xlink="http://www.w3.org/1999/xlink" ext-link-type="gen" xlink:href="MH056110" xlink:type="simple">MH056110</ext-link>
                </td></tr><tr><td rowspan="1" colspan="1">85</td><td rowspan="1" colspan="1">
                  <italic>
                    <tp:taxon-name><tp:taxon-name-part taxon-name-part-type="genus" reg="Leptobrachella">L.</tp:taxon-name-part><tp:taxon-name-part taxon-name-part-type="species" reg="tadungensis">tadungensis</tp:taxon-name-part></tp:taxon-name>
                  </italic>
                </td><td rowspan="1" colspan="1">Dak Nong Province, Vietnam</td><td rowspan="1" colspan="1">UNS00515</td><td rowspan="1" colspan="1" style="color: #152959">
                  <ext-link xmlns:xlink="http://www.w3.org/1999/xlink" ext-link-type="gen" xlink:href="KR018121" xlink:type="simple">KR018121</ext-link>
                </td><td rowspan="1" colspan="1">/</td></tr><tr><td rowspan="1" colspan="1">86</td><td rowspan="1" colspan="1">
                  <italic>
                    <tp:taxon-name><tp:taxon-name-part taxon-name-part-type="genus" reg="Leptobrachella">L.</tp:taxon-name-part><tp:taxon-name-part taxon-name-part-type="species" reg="maculosa">maculosa</tp:taxon-name-part></tp:taxon-name>
                  </italic>
                </td><td rowspan="1" colspan="1">Ninh Thuan Province, Vietnam</td><td rowspan="1" colspan="1">AMS R 177660</td><td rowspan="1" colspan="1" style="color: #152959">
                  <ext-link xmlns:xlink="http://www.w3.org/1999/xlink" ext-link-type="gen" xlink:href="KR018119" xlink:type="simple">KR018119</ext-link>
                </td><td rowspan="1" colspan="1">/</td></tr><tr><td rowspan="1" colspan="1">87</td><td rowspan="1" colspan="1">
                  <italic>
                    <tp:taxon-name><tp:taxon-name-part taxon-name-part-type="genus" reg="Leptobrachella">L.</tp:taxon-name-part><tp:taxon-name-part taxon-name-part-type="species" reg="pyrrhops">pyrrhops</tp:taxon-name-part></tp:taxon-name>
                  </italic>
                </td><td rowspan="1" colspan="1">Loc Bac, Lam Dong, Vietnam</td><td rowspan="1" colspan="1">ZMMU-A-4873-00158</td><td rowspan="1" colspan="1" style="color: #152959">
                  <ext-link xmlns:xlink="http://www.w3.org/1999/xlink" ext-link-type="gen" xlink:href="MH055950" xlink:type="simple">MH055950</ext-link>
                </td><td rowspan="1" colspan="1" style="color: #152959">
                  <ext-link xmlns:xlink="http://www.w3.org/1999/xlink" ext-link-type="gen" xlink:href="MH056109" xlink:type="simple">MH056109</ext-link>
                </td></tr><tr><td rowspan="1" colspan="1">88</td><td rowspan="1" colspan="1">
                  <italic>
                    <tp:taxon-name><tp:taxon-name-part taxon-name-part-type="genus" reg="Leptobrachella">L.</tp:taxon-name-part><tp:taxon-name-part taxon-name-part-type="species" reg="macrops">macrops</tp:taxon-name-part></tp:taxon-name>
                  </italic>
                </td><td rowspan="1" colspan="1">Phu Yen, Vietnam</td><td rowspan="1" colspan="1">ZMMU-A5823</td><td rowspan="1" colspan="1" style="color: #152959">
                  <ext-link xmlns:xlink="http://www.w3.org/1999/xlink" ext-link-type="gen" xlink:href="MG787993" xlink:type="simple">MG787993</ext-link>
                </td><td rowspan="1" colspan="1">/</td></tr><tr><td rowspan="1" colspan="1">89</td><td rowspan="1" colspan="1">
                  <italic>
                    <tp:taxon-name><tp:taxon-name-part taxon-name-part-type="genus" reg="Leptobrachella">L.</tp:taxon-name-part><tp:taxon-name-part taxon-name-part-type="species" reg="melica">melica</tp:taxon-name-part></tp:taxon-name>
                  </italic>
                </td><td rowspan="1" colspan="1">Ratanakiri, Cambodia</td><td rowspan="1" colspan="1">MVZ258198</td><td rowspan="1" colspan="1" style="color: #152959">
                  <ext-link xmlns:xlink="http://www.w3.org/1999/xlink" ext-link-type="gen" xlink:href="HM133600" xlink:type="simple">HM133600</ext-link>
                </td><td rowspan="1" colspan="1">/</td></tr><tr><td rowspan="1" colspan="1">90</td><td rowspan="1" colspan="1">
                  <italic>
                    <tp:taxon-name><tp:taxon-name-part taxon-name-part-type="genus" reg="Leptobrachella">L.</tp:taxon-name-part><tp:taxon-name-part taxon-name-part-type="species" reg="rowleyae">rowleyae</tp:taxon-name-part></tp:taxon-name>
                  </italic>
                </td><td rowspan="1" colspan="1">Da Nang City, Vietnam</td><td rowspan="1" colspan="1">ITBCZ2783</td><td rowspan="1" colspan="1" style="color: #152959">
                  <ext-link xmlns:xlink="http://www.w3.org/1999/xlink" ext-link-type="gen" xlink:href="MG682552" xlink:type="simple">MG682552</ext-link>
                </td><td rowspan="1" colspan="1">/</td></tr><tr><td rowspan="1" colspan="1">91</td><td rowspan="1" colspan="1">
                  <italic>
                    <tp:taxon-name><tp:taxon-name-part taxon-name-part-type="genus" reg="Leptobrachella">L.</tp:taxon-name-part><tp:taxon-name-part taxon-name-part-type="species" reg="applebyi">applebyi</tp:taxon-name-part></tp:taxon-name>
                  </italic>
                </td><td rowspan="1" colspan="1">Phong Dien Nature Reserve, Thua Thien-Hue, Vietnam</td><td rowspan="1" colspan="1">KIZ010701</td><td rowspan="1" colspan="1" style="color: #152959">
                  <ext-link xmlns:xlink="http://www.w3.org/1999/xlink" ext-link-type="gen" xlink:href="MH055947" xlink:type="simple">MH055947</ext-link>
                </td><td rowspan="1" colspan="1" style="color: #152959">
                  <ext-link xmlns:xlink="http://www.w3.org/1999/xlink" ext-link-type="gen" xlink:href="MH056105" xlink:type="simple">MH056105</ext-link>
                </td></tr><tr><td rowspan="1" colspan="1">92</td><td rowspan="1" colspan="1">
                  <italic>
                    <tp:taxon-name><tp:taxon-name-part taxon-name-part-type="genus" reg="Leptobrachella">L.</tp:taxon-name-part><tp:taxon-name-part taxon-name-part-type="species" reg="ardens">ardens</tp:taxon-name-part></tp:taxon-name>
                  </italic>
                </td><td rowspan="1" colspan="1">Kon Ka Kinh National Park, Gia Lai, Vietnam</td><td rowspan="1" colspan="1">ZMMU-NAP-06099</td><td rowspan="1" colspan="1" style="color: #152959">
                  <ext-link xmlns:xlink="http://www.w3.org/1999/xlink" ext-link-type="gen" xlink:href="MH055949" xlink:type="simple">MH055949</ext-link>
                </td><td rowspan="1" colspan="1" style="color: #152959">
                  <ext-link xmlns:xlink="http://www.w3.org/1999/xlink" ext-link-type="gen" xlink:href="MH056108" xlink:type="simple">MH056108</ext-link>
                </td></tr><tr><td rowspan="1" colspan="1">93</td><td rowspan="1" colspan="1">
                  <italic>
                    <tp:taxon-name><tp:taxon-name-part taxon-name-part-type="genus" reg="Leptobrachella">L.</tp:taxon-name-part><tp:taxon-name-part taxon-name-part-type="species" reg="crocea">crocea</tp:taxon-name-part></tp:taxon-name>
                  </italic>
                </td><td rowspan="1" colspan="1">Thua Thien-Hue, Vietnam</td><td rowspan="1" colspan="1">ZMMU-NAP-02274</td><td rowspan="1" colspan="1" style="color: #152959">
                  <ext-link xmlns:xlink="http://www.w3.org/1999/xlink" ext-link-type="gen" xlink:href="MH055955" xlink:type="simple">MH055955</ext-link>
                </td><td rowspan="1" colspan="1" style="color: #152959">
                  <ext-link xmlns:xlink="http://www.w3.org/1999/xlink" ext-link-type="gen" xlink:href="MH056114" xlink:type="simple">MH056114</ext-link>
                </td></tr><tr><td rowspan="1" colspan="1">94</td><td rowspan="1" colspan="1">
                  <italic>
                    <tp:taxon-name><tp:taxon-name-part taxon-name-part-type="genus" reg="Leptobrachella">L.</tp:taxon-name-part><tp:taxon-name-part taxon-name-part-type="species" reg="tuberosa">tuberosa</tp:taxon-name-part></tp:taxon-name>
                  </italic>
                </td><td rowspan="1" colspan="1">Kon Ka Kinh National Park, Gia Lai, Vietnam</td><td rowspan="1" colspan="1">ZMMU-NAP-02275</td><td rowspan="1" colspan="1" style="color: #152959">
                  <ext-link xmlns:xlink="http://www.w3.org/1999/xlink" ext-link-type="gen" xlink:href="MH055959" xlink:type="simple">MH055959</ext-link>
                </td><td rowspan="1" colspan="1" style="color: #152959">
                  <ext-link xmlns:xlink="http://www.w3.org/1999/xlink" ext-link-type="gen" xlink:href="MH056111" xlink:type="simple">MH056111</ext-link>
                </td></tr><tr><td rowspan="1" colspan="1">95</td><td rowspan="1" colspan="1">
                  <italic>
                    <tp:taxon-name><tp:taxon-name-part taxon-name-part-type="genus" reg="Leptobrachella">L.</tp:taxon-name-part><tp:taxon-name-part taxon-name-part-type="species" reg="botsfordi">botsfordi</tp:taxon-name-part></tp:taxon-name>
                  </italic>
                </td><td rowspan="1" colspan="1">Fansipan, Lao Cai, Vietnam</td><td rowspan="1" colspan="1">AMS R 176540</td><td rowspan="1" colspan="1" style="color: #152959">
                  <ext-link xmlns:xlink="http://www.w3.org/1999/xlink" ext-link-type="gen" xlink:href="MH055952" xlink:type="simple">MH055952</ext-link>
                </td><td rowspan="1" colspan="1" style="color: #152959">
                  <ext-link xmlns:xlink="http://www.w3.org/1999/xlink" ext-link-type="gen" xlink:href="MH056088" xlink:type="simple">MH056088</ext-link>
                </td></tr><tr><td rowspan="1" colspan="1">96</td><td rowspan="1" colspan="1">
                  <italic>
                    <tp:taxon-name><tp:taxon-name-part taxon-name-part-type="genus" reg="Leptobrachella">L.</tp:taxon-name-part><tp:taxon-name-part taxon-name-part-type="species" reg="fuliginosa">fuliginosa</tp:taxon-name-part></tp:taxon-name>
                  </italic>
                </td><td rowspan="1" colspan="1">Phetchaburi, Thailand</td><td rowspan="1" colspan="1">KUHE 20197</td><td rowspan="1" colspan="1" style="color: #152959">
                  <ext-link xmlns:xlink="http://www.w3.org/1999/xlink" ext-link-type="gen" xlink:href="LC201988" xlink:type="simple">LC201988</ext-link>
                </td><td rowspan="1" colspan="1">/</td></tr><tr><td rowspan="1" colspan="1">97</td><td rowspan="1" colspan="1">
                  <italic>
                    <tp:taxon-name><tp:taxon-name-part taxon-name-part-type="genus" reg="Leptobrachella">L.</tp:taxon-name-part><tp:taxon-name-part taxon-name-part-type="species" reg="melanoleuca">melanoleuca</tp:taxon-name-part></tp:taxon-name>
                  </italic>
                </td><td rowspan="1" colspan="1">Kapoe, Ranong, Thailand</td><td rowspan="1" colspan="1">KIZ018031</td><td rowspan="1" colspan="1" style="color: #152959">
                  <ext-link xmlns:xlink="http://www.w3.org/1999/xlink" ext-link-type="gen" xlink:href="MH055967" xlink:type="simple">MH055967</ext-link>
                </td><td rowspan="1" colspan="1" style="color: #152959">
                  <ext-link xmlns:xlink="http://www.w3.org/1999/xlink" ext-link-type="gen" xlink:href="MH056115" xlink:type="simple">MH056115</ext-link>
                </td></tr><tr><td rowspan="1" colspan="1">98</td><td rowspan="1" colspan="1">
                  <italic>
                    <tp:taxon-name><tp:taxon-name-part taxon-name-part-type="genus" reg="Leptobrachella">L.</tp:taxon-name-part><tp:taxon-name-part taxon-name-part-type="species" reg="neangi">neangi</tp:taxon-name-part></tp:taxon-name>
                  </italic>
                </td><td rowspan="1" colspan="1">Veal Veng District, Pursat Province, Cambodia</td><td rowspan="1" colspan="1">CBC 1624</td><td rowspan="1" colspan="1" style="color: #152959">
                  <ext-link xmlns:xlink="http://www.w3.org/1999/xlink" ext-link-type="gen" xlink:href="MT644613" xlink:type="simple">MT644613</ext-link>
                </td><td rowspan="1" colspan="1">/</td></tr><tr><td rowspan="1" colspan="1">99</td><td rowspan="1" colspan="1">
                  <italic>
                    <tp:taxon-name><tp:taxon-name-part taxon-name-part-type="genus" reg="Leptobrachella">L.</tp:taxon-name-part><tp:taxon-name-part taxon-name-part-type="species" reg="heteropus">heteropus</tp:taxon-name-part></tp:taxon-name>
                  </italic>
                </td><td rowspan="1" colspan="1">Larut, Perak, Malaysia</td><td rowspan="1" colspan="1">KUHE15487</td><td rowspan="1" colspan="1" style="color: #152959">
                  <ext-link xmlns:xlink="http://www.w3.org/1999/xlink" ext-link-type="gen" xlink:href="AB530453" xlink:type="simple">AB530453</ext-link>
                </td><td rowspan="1" colspan="1">/</td></tr><tr><td rowspan="1" colspan="1">100</td><td rowspan="1" colspan="1">
                  <italic>
                    <tp:taxon-name><tp:taxon-name-part taxon-name-part-type="genus" reg="Leptobrachella">L.</tp:taxon-name-part><tp:taxon-name-part taxon-name-part-type="species" reg="sola">sola</tp:taxon-name-part></tp:taxon-name>
                  </italic>
                </td><td rowspan="1" colspan="1">Gunung Stong, Kelantan, Malaysia</td><td rowspan="1" colspan="1">KU RMB20973</td><td rowspan="1" colspan="1" style="color: #152959">
                  <ext-link xmlns:xlink="http://www.w3.org/1999/xlink" ext-link-type="gen" xlink:href="MH055973" xlink:type="simple">MH055973</ext-link>
                </td><td rowspan="1" colspan="1" style="color: #152959">
                  <ext-link xmlns:xlink="http://www.w3.org/1999/xlink" ext-link-type="gen" xlink:href="MH056119" xlink:type="simple">MH056119</ext-link>
                </td></tr><tr><td rowspan="1" colspan="1">101</td><td rowspan="1" colspan="1">
                  <italic>
                    <tp:taxon-name><tp:taxon-name-part taxon-name-part-type="genus" reg="Leptobrachella">L.</tp:taxon-name-part><tp:taxon-name-part taxon-name-part-type="species" reg="kecil">kecil</tp:taxon-name-part></tp:taxon-name>
                  </italic>
                </td><td rowspan="1" colspan="1">Cameron, Malaysia</td><td rowspan="1" colspan="1">KUHE 52440</td><td rowspan="1" colspan="1" style="color: #152959">
                  <ext-link xmlns:xlink="http://www.w3.org/1999/xlink" ext-link-type="gen" xlink:href="LC202004" xlink:type="simple">LC202004</ext-link>
                </td><td rowspan="1" colspan="1">/</td></tr><tr><td rowspan="1" colspan="1">102</td><td rowspan="1" colspan="1">
                  <italic>
                    <tp:taxon-name><tp:taxon-name-part taxon-name-part-type="genus" reg="Leptobrachella">L.</tp:taxon-name-part><tp:taxon-name-part taxon-name-part-type="species" reg="kajangensis">kajangensis</tp:taxon-name-part></tp:taxon-name>
                  </italic>
                </td><td rowspan="1" colspan="1">Tioman, Malaysia</td><td rowspan="1" colspan="1">LSUHC 4431</td><td rowspan="1" colspan="1" style="color: #152959">
                  <ext-link xmlns:xlink="http://www.w3.org/1999/xlink" ext-link-type="gen" xlink:href="LC202001" xlink:type="simple">LC202001</ext-link>
                </td><td rowspan="1" colspan="1">/</td></tr><tr><td rowspan="1" colspan="1">103</td><td rowspan="1" colspan="1">
                  <italic>
                    <tp:taxon-name><tp:taxon-name-part taxon-name-part-type="genus" reg="Leptolalax">L.</tp:taxon-name-part><tp:taxon-name-part taxon-name-part-type="species" reg="dringi">dringi</tp:taxon-name-part></tp:taxon-name>
                  </italic>
                </td><td rowspan="1" colspan="1">Gunung Mulu, Malaysia</td><td rowspan="1" colspan="1">KUHE:55610</td><td rowspan="1" colspan="1" style="color: #152959">
                  <ext-link xmlns:xlink="http://www.w3.org/1999/xlink" ext-link-type="gen" xlink:href="AB847553" xlink:type="simple">AB847553</ext-link>
                </td><td rowspan="1" colspan="1">/</td></tr><tr><td rowspan="1" colspan="1">104</td><td rowspan="1" colspan="1">
                  <italic>
                    <tp:taxon-name><tp:taxon-name-part taxon-name-part-type="genus" reg="Leptobrachella">L.</tp:taxon-name-part><tp:taxon-name-part taxon-name-part-type="species" reg="sabahmontana">sabahmontana</tp:taxon-name-part></tp:taxon-name>
                  </italic>
                </td><td rowspan="1" colspan="1">Borneo, Malaysia</td><td rowspan="1" colspan="1">BORNEENSIS 12632</td><td rowspan="1" colspan="1" style="color: #152959">
                  <ext-link xmlns:xlink="http://www.w3.org/1999/xlink" ext-link-type="gen" xlink:href="AB847551" xlink:type="simple">AB847551</ext-link>
                </td><td rowspan="1" colspan="1">/</td></tr><tr><td rowspan="1" colspan="1">105</td><td rowspan="1" colspan="1">
                  <italic>
                    <tp:taxon-name><tp:taxon-name-part taxon-name-part-type="genus" reg="Leptobrachella">L.</tp:taxon-name-part><tp:taxon-name-part taxon-name-part-type="species" reg="picta">picta</tp:taxon-name-part></tp:taxon-name>
                  </italic>
                </td><td rowspan="1" colspan="1">Borneo, Malaysia</td><td rowspan="1" colspan="1">UNIMAS 8705</td><td rowspan="1" colspan="1" style="color: #152959">
                  <ext-link xmlns:xlink="http://www.w3.org/1999/xlink" ext-link-type="gen" xlink:href="KJ831295" xlink:type="simple">KJ831295</ext-link>
                </td><td rowspan="1" colspan="1">/</td></tr><tr><td rowspan="1" colspan="1">106</td><td rowspan="1" colspan="1">
                  <italic>
                    <tp:taxon-name><tp:taxon-name-part taxon-name-part-type="genus" reg="Leptobrachella">L.</tp:taxon-name-part><tp:taxon-name-part taxon-name-part-type="species" reg="fritinniens">fritinniens</tp:taxon-name-part></tp:taxon-name>
                  </italic>
                </td><td rowspan="1" colspan="1">Danum Valley Field Center, Sabah, Malaysia</td><td rowspan="1" colspan="1">FMNH 244800</td><td rowspan="1" colspan="1" style="color: #152959">
                  <ext-link xmlns:xlink="http://www.w3.org/1999/xlink" ext-link-type="gen" xlink:href="MH055971" xlink:type="simple">MH055971</ext-link>
                </td><td rowspan="1" colspan="1" style="color: #152959">
                  <ext-link xmlns:xlink="http://www.w3.org/1999/xlink" ext-link-type="gen" xlink:href="MH056118" xlink:type="simple">MH056118</ext-link>
                </td></tr><tr><td rowspan="1" colspan="1">107</td><td rowspan="1" colspan="1">
                  <italic>
                    <tp:taxon-name><tp:taxon-name-part taxon-name-part-type="genus" reg="Leptobrachella">L.</tp:taxon-name-part><tp:taxon-name-part taxon-name-part-type="species" reg="arayai">arayai</tp:taxon-name-part></tp:taxon-name>
                  </italic>
                </td><td rowspan="1" colspan="1">Liwagu, Kinabalu, Malaysia</td><td rowspan="1" colspan="1">BORNEEISIS 22931</td><td rowspan="1" colspan="1" style="color: #152959">
                  <ext-link xmlns:xlink="http://www.w3.org/1999/xlink" ext-link-type="gen" xlink:href="AB847558" xlink:type="simple">AB847558</ext-link>
                </td><td rowspan="1" colspan="1">/</td></tr><tr><td rowspan="1" colspan="1">108</td><td rowspan="1" colspan="1">
                  <italic>
                    <tp:taxon-name><tp:taxon-name-part taxon-name-part-type="genus" reg="Leptobrachella">L.</tp:taxon-name-part><tp:taxon-name-part taxon-name-part-type="species" reg="hamidi">hamidi</tp:taxon-name-part></tp:taxon-name>
                  </italic>
                </td><td rowspan="1" colspan="1">Bukit Lanjan, Selangor, Malaysia</td><td rowspan="1" colspan="1">KUHE17545</td><td rowspan="1" colspan="1" style="color: #152959">
                  <ext-link xmlns:xlink="http://www.w3.org/1999/xlink" ext-link-type="gen" xlink:href="AB969286" xlink:type="simple">AB969286</ext-link>
                </td><td rowspan="1" colspan="1">/</td></tr><tr><td rowspan="1" colspan="1">109</td><td rowspan="1" colspan="1">
                  <italic>
                    <tp:taxon-name><tp:taxon-name-part taxon-name-part-type="genus" reg="Leptobrachella">L.</tp:taxon-name-part><tp:taxon-name-part taxon-name-part-type="species" reg="marmorata">marmorata</tp:taxon-name-part></tp:taxon-name>
                  </italic>
                </td><td rowspan="1" colspan="1">Borneo, Malaysia</td><td rowspan="1" colspan="1">KUHE53227</td><td rowspan="1" colspan="1" style="color: #152959">
                  <ext-link xmlns:xlink="http://www.w3.org/1999/xlink" ext-link-type="gen" xlink:href="AB969289" xlink:type="simple">AB969289</ext-link>
                </td><td rowspan="1" colspan="1">/</td></tr><tr><td rowspan="1" colspan="1">110</td><td rowspan="1" colspan="1">
                  <italic>
                    <tp:taxon-name><tp:taxon-name-part taxon-name-part-type="genus" reg="Leptolalax">L.</tp:taxon-name-part><tp:taxon-name-part taxon-name-part-type="species" reg="gracilis">gracilis</tp:taxon-name-part></tp:taxon-name>
                  </italic>
                </td><td rowspan="1" colspan="1">Bukit Kana, Sarawak, Malaysia</td><td rowspan="1" colspan="1">FMNH 273682</td><td rowspan="1" colspan="1" style="color: #152959">
                  <ext-link xmlns:xlink="http://www.w3.org/1999/xlink" ext-link-type="gen" xlink:href="MH055972" xlink:type="simple">MH055972</ext-link>
                </td><td rowspan="1" colspan="1" style="color: #152959">
                  <ext-link xmlns:xlink="http://www.w3.org/1999/xlink" ext-link-type="gen" xlink:href="MH056117" xlink:type="simple">MH056117</ext-link>
                </td></tr><tr><td rowspan="1" colspan="1">111</td><td rowspan="1" colspan="1">
                  <italic>
                    <tp:taxon-name><tp:taxon-name-part taxon-name-part-type="genus" reg="Leptobrachella">L.</tp:taxon-name-part><tp:taxon-name-part taxon-name-part-type="species" reg="maura">maura</tp:taxon-name-part></tp:taxon-name>
                  </italic>
                </td><td rowspan="1" colspan="1">Borneo, Malaysia</td><td rowspan="1" colspan="1">SP 21450</td><td rowspan="1" colspan="1" style="color: #152959">
                  <ext-link xmlns:xlink="http://www.w3.org/1999/xlink" ext-link-type="gen" xlink:href="AB847559" xlink:type="simple">AB847559</ext-link>
                </td><td rowspan="1" colspan="1">/</td></tr><tr><td rowspan="1" colspan="1">112</td><td rowspan="1" colspan="1">
                  <italic>
                    <tp:taxon-name><tp:taxon-name-part taxon-name-part-type="genus" reg="Leptobrachella">L.</tp:taxon-name-part><tp:taxon-name-part taxon-name-part-type="species" reg="baluensis">baluensis</tp:taxon-name-part></tp:taxon-name>
                  </italic>
                </td><td rowspan="1" colspan="1">Tambunan, Sabah, Borneo, Malaysia</td><td rowspan="1" colspan="1">SP 21604</td><td rowspan="1" colspan="1" style="color: #152959">
                  <ext-link xmlns:xlink="http://www.w3.org/1999/xlink" ext-link-type="gen" xlink:href="LC056792" xlink:type="simple">LC056792</ext-link>
                </td><td rowspan="1" colspan="1">/</td></tr><tr><td rowspan="1" colspan="1">113</td><td rowspan="1" colspan="1">
                  <italic>
                    <tp:taxon-name><tp:taxon-name-part taxon-name-part-type="genus" reg="Leptobrachella">L.</tp:taxon-name-part><tp:taxon-name-part taxon-name-part-type="species" reg="parva">parva</tp:taxon-name-part></tp:taxon-name>
                  </italic>
                </td><td rowspan="1" colspan="1">Mulu National Park, Sarawak, Malaysia</td><td rowspan="1" colspan="1">KUHE:55308</td><td rowspan="1" colspan="1" style="color: #152959">
                  <ext-link xmlns:xlink="http://www.w3.org/1999/xlink" ext-link-type="gen" xlink:href="LC056791" xlink:type="simple">LC056791</ext-link>
                </td><td rowspan="1" colspan="1" style="color: #152959">
                  <ext-link xmlns:xlink="http://www.w3.org/1999/xlink" ext-link-type="gen" xlink:href="MH056121" xlink:type="simple">MH056121</ext-link>
                </td></tr><tr><td rowspan="1" colspan="1">114</td><td rowspan="1" colspan="1">
                  <italic>
                    <tp:taxon-name><tp:taxon-name-part taxon-name-part-type="genus" reg="Leptobrachella">L.</tp:taxon-name-part><tp:taxon-name-part taxon-name-part-type="species" reg="brevicrus">brevicrus</tp:taxon-name-part></tp:taxon-name>
                  </italic>
                </td><td rowspan="1" colspan="1">Gunung Mulu National Park, Sarawak, Malaysia</td><td rowspan="1" colspan="1">UNIMAS 8957</td><td rowspan="1" colspan="1" style="color: #152959">
                  <ext-link xmlns:xlink="http://www.w3.org/1999/xlink" ext-link-type="gen" xlink:href="KJ831303" xlink:type="simple">KJ831303</ext-link>
                </td><td rowspan="1" colspan="1">/</td></tr><tr><td rowspan="1" colspan="1">115</td><td rowspan="1" colspan="1">
                  <italic>
                    <tp:taxon-name><tp:taxon-name-part taxon-name-part-type="genus" reg="Leptobrachella">L.</tp:taxon-name-part><tp:taxon-name-part taxon-name-part-type="species" reg="itiokai">itiokai</tp:taxon-name-part></tp:taxon-name>
                  </italic>
                </td><td rowspan="1" colspan="1">Mulu National Park, Sarawak, Malaysia</td><td rowspan="1" colspan="1">KUHE:5589</td><td rowspan="1" colspan="1" style="color: #152959">
                  <ext-link xmlns:xlink="http://www.w3.org/1999/xlink" ext-link-type="gen" xlink:href="LC137805" xlink:type="simple">LC137805</ext-link>
                </td><td rowspan="1" colspan="1" style="color: #152959">
                  <ext-link xmlns:xlink="http://www.w3.org/1999/xlink" ext-link-type="gen" xlink:href="MH056120" xlink:type="simple">MH056120</ext-link>
                </td></tr><tr><td rowspan="1" colspan="1">116</td><td rowspan="1" colspan="1">
                  <italic>
                    <tp:taxon-name><tp:taxon-name-part taxon-name-part-type="genus" reg="Leptobrachella">L.</tp:taxon-name-part><tp:taxon-name-part taxon-name-part-type="species" reg="mjobergi">mjobergi</tp:taxon-name-part></tp:taxon-name>
                  </italic>
                </td><td rowspan="1" colspan="1">Gading NP, Sarawak, Borneo, Malaysia</td><td rowspan="1" colspan="1">KUHE:47872</td><td rowspan="1" colspan="1" style="color: #152959">
                  <ext-link xmlns:xlink="http://www.w3.org/1999/xlink" ext-link-type="gen" xlink:href="LC056787" xlink:type="simple">LC056787</ext-link>
                </td><td rowspan="1" colspan="1">/</td></tr><tr><td rowspan="1" colspan="1">117</td><td rowspan="1" colspan="1">
                  <italic>
                    <tp:taxon-name><tp:taxon-name-part taxon-name-part-type="genus" reg="Leptobrachella">L.</tp:taxon-name-part><tp:taxon-name-part taxon-name-part-type="species" reg="juliandringi">juliandringi</tp:taxon-name-part></tp:taxon-name>
                  </italic>
                </td><td rowspan="1" colspan="1">Mulu NP, Sarawak, Borneo, Malaysia</td><td rowspan="1" colspan="1">KUHE 55333</td><td rowspan="1" colspan="1" style="color: #152959">
                  <ext-link xmlns:xlink="http://www.w3.org/1999/xlink" ext-link-type="gen" xlink:href="LC056780" xlink:type="simple">LC056780</ext-link>
                </td><td rowspan="1" colspan="1">/</td></tr><tr><td rowspan="1" colspan="1">118</td><td rowspan="1" colspan="1">
                  <italic>
                    <tp:taxon-name><tp:taxon-name-part taxon-name-part-type="genus" reg="Megophrys">Megophrys</tp:taxon-name-part><tp:taxon-name-part taxon-name-part-type="species" reg="glandulosa">glandulosa</tp:taxon-name-part></tp:taxon-name>
                  </italic>
                </td><td rowspan="1" colspan="1">Yunnan Province, China</td><td rowspan="1" colspan="1">KIZ048439</td><td rowspan="1" colspan="1" style="color: #152959">
                  <ext-link xmlns:xlink="http://www.w3.org/1999/xlink" ext-link-type="gen" xlink:href="KX811762" xlink:type="simple">KX811762</ext-link>
                </td><td rowspan="1" colspan="1" style="color: #152959">
                  <ext-link xmlns:xlink="http://www.w3.org/1999/xlink" ext-link-type="gen" xlink:href="MH056125" xlink:type="simple">MH056125</ext-link>
                </td></tr><tr><td rowspan="1" colspan="1">119</td><td rowspan="1" colspan="1">
                  <italic>
                    <tp:taxon-name><tp:taxon-name-part taxon-name-part-type="genus" reg="Leptobrachium">Leptobrachium</tp:taxon-name-part><tp:taxon-name-part taxon-name-part-type="species" reg="huashen">huashen</tp:taxon-name-part></tp:taxon-name>
                  </italic>
                </td><td rowspan="1" colspan="1">Yunnan Province, China</td><td rowspan="1" colspan="1">KIZ049025</td><td rowspan="1" colspan="1" style="color: #152959">
                  <ext-link xmlns:xlink="http://www.w3.org/1999/xlink" ext-link-type="gen" xlink:href="KX811931" xlink:type="simple">KX811931</ext-link>
                </td><td rowspan="1" colspan="1" style="color: #152959">
                  <ext-link xmlns:xlink="http://www.w3.org/1999/xlink" ext-link-type="gen" xlink:href="MH056122" xlink:type="simple">MH056122</ext-link>
                </td></tr></tbody></table></table-wrap><table-wrap id="T2" position="float" orientation="portrait"><label>Table 2.</label><caption><p>References for morphological characters for congeners of the genus <italic><tp:taxon-name><tp:taxon-name-part taxon-name-part-type="genus" reg="Leptobrachella">Leptobrachella</tp:taxon-name-part></tp:taxon-name></italic>.</p></caption><table id="TID0E3SCK" rules="all"><tbody><tr><th rowspan="1" colspan="1">ID</th><th rowspan="1" colspan="1">Species</th><th rowspan="1" colspan="1">Literature reviewed</th></tr><tr><td rowspan="1" colspan="1">1</td><td rowspan="1" colspan="1"><italic><tp:taxon-name><tp:taxon-name-part taxon-name-part-type="genus" reg="Leptobrachella">L.</tp:taxon-name-part><tp:taxon-name-part taxon-name-part-type="species" reg="aerea">aerea</tp:taxon-name-part></tp:taxon-name></italic> (Rowley, Stuart, Richards, Phimmachak &amp; Sivongxay, 2010)</td><td rowspan="1" colspan="1">
                  <xref ref-type="bibr" rid="B71">Rowley et al. (2010c)</xref>
                </td></tr><tr><td rowspan="1" colspan="1">2</td><td rowspan="1" colspan="1"><italic><tp:taxon-name><tp:taxon-name-part taxon-name-part-type="genus" reg="Leptobrachella">L.</tp:taxon-name-part><tp:taxon-name-part taxon-name-part-type="species" reg="alpina">alpina</tp:taxon-name-part></tp:taxon-name></italic> (Fei, Ye &amp; Li, 1990)</td><td rowspan="1" colspan="1">
                  <xref ref-type="bibr" rid="B25">Fei et al. (2009)</xref>
                </td></tr><tr><td rowspan="1" colspan="1">3</td><td rowspan="1" colspan="1"><italic><tp:taxon-name><tp:taxon-name-part taxon-name-part-type="genus" reg="Leptobrachella">L.</tp:taxon-name-part><tp:taxon-name-part taxon-name-part-type="species" reg="applebyi">applebyi</tp:taxon-name-part></tp:taxon-name></italic> (Rowley &amp; Cao, 2009)</td><td rowspan="1" colspan="1">
                  <xref ref-type="bibr" rid="B68">Rowley and Cao (2009)</xref>
                </td></tr><tr><td rowspan="1" colspan="1">4</td><td rowspan="1" colspan="1"><italic><tp:taxon-name><tp:taxon-name-part taxon-name-part-type="genus" reg="Leptobrachella">L.</tp:taxon-name-part><tp:taxon-name-part taxon-name-part-type="species" reg="arayai">arayai</tp:taxon-name-part></tp:taxon-name></italic> (Matsui, 1997)</td><td rowspan="1" colspan="1">
                  <xref ref-type="bibr" rid="B52">Matsui (1997)</xref>
                </td></tr><tr><td rowspan="1" colspan="1">5</td><td rowspan="1" colspan="1"><italic><tp:taxon-name><tp:taxon-name-part taxon-name-part-type="genus" reg="Leptobrachella">L.</tp:taxon-name-part><tp:taxon-name-part taxon-name-part-type="species" reg="ardens">ardens</tp:taxon-name-part></tp:taxon-name></italic> (Rowley, Tran, Le, Dau, Peloso, Nguyen, Hoang, Nguyen &amp; Ziegler, 2016)</td><td rowspan="1" colspan="1">
                  <xref ref-type="bibr" rid="B76">Rowley et al. (2016)</xref>
                </td></tr><tr><td rowspan="1" colspan="1">6</td><td rowspan="1" colspan="1"><italic><tp:taxon-name><tp:taxon-name-part taxon-name-part-type="genus" reg="Leptobrachella">L.</tp:taxon-name-part><tp:taxon-name-part taxon-name-part-type="species" reg="aspera">aspera</tp:taxon-name-part></tp:taxon-name></italic> Wang, Lyu, Qi &amp; Wang, 2020</td><td rowspan="1" colspan="1">
                  <xref ref-type="bibr" rid="B89">Wang et al. (2020)</xref>
                </td></tr><tr><td rowspan="1" colspan="1">7</td><td rowspan="1" colspan="1"><italic><tp:taxon-name><tp:taxon-name-part taxon-name-part-type="genus" reg="Leptobrachella">L.</tp:taxon-name-part><tp:taxon-name-part taxon-name-part-type="species" reg="baluensis">baluensis</tp:taxon-name-part></tp:taxon-name></italic> Smith, 1931</td><td rowspan="1" colspan="1"><xref ref-type="bibr" rid="B17">Dring (1983)</xref>; <xref ref-type="bibr" rid="B21">Eto et al. (2016)</xref></td></tr><tr><td rowspan="1" colspan="1">8</td><td rowspan="1" colspan="1"><italic><tp:taxon-name><tp:taxon-name-part taxon-name-part-type="genus" reg="Leptobrachella">L.</tp:taxon-name-part><tp:taxon-name-part taxon-name-part-type="species" reg="bashaensis">bashaensis</tp:taxon-name-part></tp:taxon-name></italic> Lyu, Dai, Wei, He, Yuan, Shi, Zhou, Ean, Kuang, Guo, Wei &amp; Yuan, 2020</td><td rowspan="1" colspan="1">
                  <xref ref-type="bibr" rid="B48">Lyu et al. (2020)</xref>
                </td></tr><tr><td rowspan="1" colspan="1">9</td><td rowspan="1" colspan="1"><italic><tp:taxon-name><tp:taxon-name-part taxon-name-part-type="genus" reg="Leptobrachella">L.</tp:taxon-name-part><tp:taxon-name-part taxon-name-part-type="species" reg="bidoupensis">bidoupensis</tp:taxon-name-part></tp:taxon-name></italic> (Rowley, Le, Tran &amp; Hoang, 2011)</td><td rowspan="1" colspan="1">
                  <xref ref-type="bibr" rid="B72">Rowley et al. (2011)</xref>
                </td></tr><tr><td rowspan="1" colspan="1">10</td><td rowspan="1" colspan="1"><italic><tp:taxon-name><tp:taxon-name-part taxon-name-part-type="genus" reg="Leptobrachella">L.</tp:taxon-name-part><tp:taxon-name-part taxon-name-part-type="species" reg="bijie">bijie</tp:taxon-name-part></tp:taxon-name></italic> Wang, Li, Li, Chen &amp; Wang, 2019</td><td rowspan="1" colspan="1">
                  <xref ref-type="bibr" rid="B88">Wang et al. (2019)</xref>
                </td></tr><tr><td rowspan="1" colspan="1">11</td><td rowspan="1" colspan="1"><italic><tp:taxon-name><tp:taxon-name-part taxon-name-part-type="genus" reg="Leptobrachella">L.</tp:taxon-name-part><tp:taxon-name-part taxon-name-part-type="species" reg="bondangensis">bondangensis</tp:taxon-name-part></tp:taxon-name></italic> Eto, Matsui, Hamidy, Munir &amp; Iskandar, 2018</td><td rowspan="1" colspan="1">
                  <xref ref-type="bibr" rid="B22">Eto et al. (2018)</xref>
                </td></tr><tr><td rowspan="1" colspan="1">12</td><td rowspan="1" colspan="1"><italic><tp:taxon-name><tp:taxon-name-part taxon-name-part-type="genus" reg="Leptobrachella">L.</tp:taxon-name-part><tp:taxon-name-part taxon-name-part-type="species" reg="botsfordi">botsfordi</tp:taxon-name-part></tp:taxon-name></italic> (Rowley, Dau &amp; Nguyen, 2013)</td><td rowspan="1" colspan="1">
                  <xref ref-type="bibr" rid="B74">Rowley et al. (2013)</xref>
                </td></tr><tr><td rowspan="1" colspan="1">13</td><td rowspan="1" colspan="1"><italic><tp:taxon-name><tp:taxon-name-part taxon-name-part-type="genus" reg="Leptobrachella">L.</tp:taxon-name-part><tp:taxon-name-part taxon-name-part-type="species" reg="bourreti">bourreti</tp:taxon-name-part></tp:taxon-name></italic> (Dubois, 1983)</td><td rowspan="1" colspan="1"><xref ref-type="bibr" rid="B63">Ohler et al. (2011)</xref>; <xref ref-type="bibr" rid="B61">Nguyen et al. (2021)</xref></td></tr><tr><td rowspan="1" colspan="1">14</td><td rowspan="1" colspan="1"><italic><tp:taxon-name><tp:taxon-name-part taxon-name-part-type="genus" reg="Leptobrachella">L.</tp:taxon-name-part><tp:taxon-name-part taxon-name-part-type="species" reg="brevicrus">brevicrus</tp:taxon-name-part></tp:taxon-name></italic> Dring, 1983</td><td rowspan="1" colspan="1"><xref ref-type="bibr" rid="B17">Dring (1983)</xref>; <xref ref-type="bibr" rid="B20">Eto et al. (2015)</xref></td></tr><tr><td rowspan="1" colspan="1">15</td><td rowspan="1" colspan="1"><italic><tp:taxon-name><tp:taxon-name-part taxon-name-part-type="genus" reg="Leptobrachella">L.</tp:taxon-name-part><tp:taxon-name-part taxon-name-part-type="species" reg="chishuiensis">chishuiensis</tp:taxon-name-part></tp:taxon-name></italic> (Li, Liu, Wei &amp; Wang, 2020)</td><td rowspan="1" colspan="1">
                  <xref ref-type="bibr" rid="B43">Li et al. (2020)</xref>
                </td></tr><tr><td rowspan="1" colspan="1">16</td><td rowspan="1" colspan="1"><italic><tp:taxon-name><tp:taxon-name-part taxon-name-part-type="genus" reg="Leptobrachella">L.</tp:taxon-name-part><tp:taxon-name-part taxon-name-part-type="species" reg="crocea">crocea</tp:taxon-name-part></tp:taxon-name></italic> (Rowley, Hoang, Le, Dau &amp; Cao, 2010)</td><td rowspan="1" colspan="1">
                  <xref ref-type="bibr" rid="B69">Rowley et al. (2010a)</xref>
                </td></tr><tr><td rowspan="1" colspan="1">17</td><td rowspan="1" colspan="1"><italic><tp:taxon-name><tp:taxon-name-part taxon-name-part-type="genus" reg="Leptobrachella">L.</tp:taxon-name-part><tp:taxon-name-part taxon-name-part-type="species" reg="damingshanensis">damingshanensis</tp:taxon-name-part></tp:taxon-name></italic> Chen, Yu, Cheng, Meng, Wei, Zhou &amp; Lu, 2021</td><td rowspan="1" colspan="1">
                  <xref ref-type="bibr" rid="B8">Chen et al. (2021b)</xref>
                </td></tr><tr><td rowspan="1" colspan="1">18</td><td rowspan="1" colspan="1"><italic><tp:taxon-name><tp:taxon-name-part taxon-name-part-type="genus" reg="Leptobrachella">L.</tp:taxon-name-part><tp:taxon-name-part taxon-name-part-type="species" reg="dorsospina">dorsospina</tp:taxon-name-part></tp:taxon-name></italic> Wang, Lyu, Qi &amp; Wang, 2020</td><td rowspan="1" colspan="1">
                  <xref ref-type="bibr" rid="B89">Wang et al. (2020)</xref>
                </td></tr><tr><td rowspan="1" colspan="1">19</td><td rowspan="1" colspan="1"><italic><tp:taxon-name><tp:taxon-name-part taxon-name-part-type="genus" reg="Leptolalax">L.</tp:taxon-name-part><tp:taxon-name-part taxon-name-part-type="species" reg="dringi">dringi</tp:taxon-name-part></tp:taxon-name></italic> (Dubois, 1987)</td><td rowspan="1" colspan="1"><xref ref-type="bibr" rid="B37">Inger et al. (1995)</xref>; <xref ref-type="bibr" rid="B54">Matsui and Dehling (2012)</xref></td></tr><tr><td rowspan="1" colspan="1">20</td><td rowspan="1" colspan="1"><italic><tp:taxon-name><tp:taxon-name-part taxon-name-part-type="genus" reg="Leptobrachella">L.</tp:taxon-name-part><tp:taxon-name-part taxon-name-part-type="species" reg="eos">eos</tp:taxon-name-part></tp:taxon-name></italic> (Ohler, Wollenberg, Grosjean, Hendrix, Vences, Ziegler &amp; Dubois, 2011)</td><td rowspan="1" colspan="1">
                  <xref ref-type="bibr" rid="B63">Ohler et al. (2011)</xref>
                </td></tr><tr><td rowspan="1" colspan="1">21</td><td rowspan="1" colspan="1"><italic><tp:taxon-name><tp:taxon-name-part taxon-name-part-type="genus" reg="Leptobrachella">L.</tp:taxon-name-part><tp:taxon-name-part taxon-name-part-type="species" reg="feii">feii</tp:taxon-name-part></tp:taxon-name></italic> (Chen, Yuan &amp; Che, 2020)</td><td rowspan="1" colspan="1">
                  <xref ref-type="bibr" rid="B6">Chen et al. (2020)</xref>
                </td></tr><tr><td rowspan="1" colspan="1">22</td><td rowspan="1" colspan="1"><italic><tp:taxon-name><tp:taxon-name-part taxon-name-part-type="genus" reg="Leptobrachella">L.</tp:taxon-name-part><tp:taxon-name-part taxon-name-part-type="species" reg="firthi">firthi</tp:taxon-name-part></tp:taxon-name></italic> (Rowley, Hoang, Dau, Le &amp; Cao, 2012)</td><td rowspan="1" colspan="1">
                  <xref ref-type="bibr" rid="B73">Rowley et al. (2012)</xref>
                </td></tr><tr><td rowspan="1" colspan="1">23</td><td rowspan="1" colspan="1"><italic><tp:taxon-name><tp:taxon-name-part taxon-name-part-type="genus" reg="Leptobrachella">L.</tp:taxon-name-part><tp:taxon-name-part taxon-name-part-type="species" reg="flaviglandulosa">flaviglandulosa</tp:taxon-name-part></tp:taxon-name></italic> (Chen, Wang &amp; Che, 2020)</td><td rowspan="1" colspan="1">
                  <xref ref-type="bibr" rid="B6">Chen et al. (2020)</xref>
                </td></tr><tr><td rowspan="1" colspan="1">24</td><td rowspan="1" colspan="1"><italic><tp:taxon-name><tp:taxon-name-part taxon-name-part-type="genus" reg="Leptobrachella">L.</tp:taxon-name-part><tp:taxon-name-part taxon-name-part-type="species" reg="fritinniens">fritinniens</tp:taxon-name-part></tp:taxon-name></italic> (Dehling &amp; Matsui, 2013)</td><td rowspan="1" colspan="1">
                  <xref ref-type="bibr" rid="B16">Dehling and Matsui (2013)</xref>
                </td></tr><tr><td rowspan="1" colspan="1">25</td><td rowspan="1" colspan="1"><italic><tp:taxon-name><tp:taxon-name-part taxon-name-part-type="genus" reg="Leptobrachella">L.</tp:taxon-name-part><tp:taxon-name-part taxon-name-part-type="species" reg="fuliginosa">fuliginosa</tp:taxon-name-part></tp:taxon-name></italic> (Matsui, 2006)</td><td rowspan="1" colspan="1">
                  <xref ref-type="bibr" rid="B53">Matsui (2006)</xref>
                </td></tr><tr><td rowspan="1" colspan="1">26</td><td rowspan="1" colspan="1"><italic><tp:taxon-name><tp:taxon-name-part taxon-name-part-type="genus" reg="Leptobrachella">L.</tp:taxon-name-part><tp:taxon-name-part taxon-name-part-type="species" reg="fusca">fusca</tp:taxon-name-part></tp:taxon-name></italic> Eto, Matsui, Hamidy, Munir &amp; Iskandar, 2018</td><td rowspan="1" colspan="1">
                  <xref ref-type="bibr" rid="B22">Eto et al. (2018)</xref>
                </td></tr><tr><td rowspan="1" colspan="1">27</td><td rowspan="1" colspan="1"><italic><tp:taxon-name><tp:taxon-name-part taxon-name-part-type="genus" reg="Leptolalax">L.</tp:taxon-name-part><tp:taxon-name-part taxon-name-part-type="species" reg="gracilis">gracilis</tp:taxon-name-part></tp:taxon-name></italic> (Günther, 1872)</td><td rowspan="1" colspan="1"><xref ref-type="bibr" rid="B30">Günther (1872)</xref>; <xref ref-type="bibr" rid="B15">Dehling (2012b)</xref></td></tr><tr><td rowspan="1" colspan="1">28</td><td rowspan="1" colspan="1"><italic><tp:taxon-name><tp:taxon-name-part taxon-name-part-type="genus" reg="Leptobrachella">L.</tp:taxon-name-part><tp:taxon-name-part taxon-name-part-type="species" reg="graminicola">graminicola</tp:taxon-name-part></tp:taxon-name></italic> Nguyen, Tapley, Nguyen, Luong &amp; Rowley, 2021</td><td rowspan="1" colspan="1">
                  <xref ref-type="bibr" rid="B61">Nguyen et al. (2021)</xref>
                </td></tr><tr><td rowspan="1" colspan="1">29</td><td rowspan="1" colspan="1"><italic><tp:taxon-name><tp:taxon-name-part taxon-name-part-type="genus" reg="Leptobrachella">L.</tp:taxon-name-part><tp:taxon-name-part taxon-name-part-type="species" reg="hamidi">hamidi</tp:taxon-name-part></tp:taxon-name></italic> (Matsui, 1997)</td><td rowspan="1" colspan="1">
                  <xref ref-type="bibr" rid="B52">Matsui (1997)</xref>
                </td></tr><tr><td rowspan="1" colspan="1">30</td><td rowspan="1" colspan="1"><italic><tp:taxon-name><tp:taxon-name-part taxon-name-part-type="genus" reg="Leptobrachella">L.</tp:taxon-name-part><tp:taxon-name-part taxon-name-part-type="species" reg="heteropus">heteropus</tp:taxon-name-part></tp:taxon-name></italic> (Boulenger, 1900)</td><td rowspan="1" colspan="1">
                  <xref ref-type="bibr" rid="B3">Boulenger (1900)</xref>
                </td></tr><tr><td rowspan="1" colspan="1">31</td><td rowspan="1" colspan="1"><italic><tp:taxon-name><tp:taxon-name-part taxon-name-part-type="genus" reg="Leptobrachella">L.</tp:taxon-name-part><tp:taxon-name-part taxon-name-part-type="species" reg="isos">isos</tp:taxon-name-part></tp:taxon-name></italic> (Rowley, Stuart, Neang, Hoang, Dau, Nguyen &amp; Emmett, 2015)</td><td rowspan="1" colspan="1">
                  <xref ref-type="bibr" rid="B75">Rowley et al. (2015a)</xref>
                </td></tr><tr><td rowspan="1" colspan="1">32</td><td rowspan="1" colspan="1"><italic><tp:taxon-name><tp:taxon-name-part taxon-name-part-type="genus" reg="Leptobrachella">L.</tp:taxon-name-part><tp:taxon-name-part taxon-name-part-type="species" reg="itiokai">itiokai</tp:taxon-name-part></tp:taxon-name></italic> Eto, Matsui &amp; Nishikawa, 2016</td><td rowspan="1" colspan="1">
                  <xref ref-type="bibr" rid="B21">Eto et al. (2016)</xref>
                </td></tr><tr><td rowspan="1" colspan="1">33</td><td rowspan="1" colspan="1"><italic><tp:taxon-name><tp:taxon-name-part taxon-name-part-type="genus" reg="Leptobrachella">L.</tp:taxon-name-part><tp:taxon-name-part taxon-name-part-type="species" reg="jinshaensis">jinshaensis</tp:taxon-name-part></tp:taxon-name></italic> Cheng, Shi, Li, Liu, Li &amp; Wang, 2021</td><td rowspan="1" colspan="1">
                  <xref ref-type="bibr" rid="B10">Cheng et al. (2021)</xref>
                </td></tr><tr><td rowspan="1" colspan="1">34</td><td rowspan="1" colspan="1"><italic><tp:taxon-name><tp:taxon-name-part taxon-name-part-type="genus" reg="Leptobrachella">L.</tp:taxon-name-part><tp:taxon-name-part taxon-name-part-type="species" reg="juliandringi">juliandringi</tp:taxon-name-part></tp:taxon-name></italic> Eto, Matsui &amp; Nishikawa, 2015</td><td rowspan="1" colspan="1">
                  <xref ref-type="bibr" rid="B20">Eto et al. (2015)</xref>
                </td></tr><tr><td rowspan="1" colspan="1">35</td><td rowspan="1" colspan="1"><italic><tp:taxon-name><tp:taxon-name-part taxon-name-part-type="genus" reg="Leptobrachella">L.</tp:taxon-name-part><tp:taxon-name-part taxon-name-part-type="species" reg="kajangensis">kajangensis</tp:taxon-name-part></tp:taxon-name></italic> (Grismer, Grismer &amp; Youmans, 2004)</td><td rowspan="1" colspan="1">
                  <xref ref-type="bibr" rid="B28">Grismer et al. (2004)</xref>
                </td></tr><tr><td rowspan="1" colspan="1">36</td><td rowspan="1" colspan="1"><italic><tp:taxon-name><tp:taxon-name-part taxon-name-part-type="genus" reg="Leptobrachella">L.</tp:taxon-name-part><tp:taxon-name-part taxon-name-part-type="species" reg="kalonensis">kalonensis</tp:taxon-name-part></tp:taxon-name></italic> (Rowley, Tran, Le, Dau, Peloso, Nguyen, Hoang, Nguyen &amp; Ziegler, 2016)</td><td rowspan="1" colspan="1">
                  <xref ref-type="bibr" rid="B76">Rowley et al. (2016)</xref>
                </td></tr><tr><td rowspan="1" colspan="1">37</td><td rowspan="1" colspan="1"><italic><tp:taxon-name><tp:taxon-name-part taxon-name-part-type="genus" reg="Leptobrachella">L.</tp:taxon-name-part><tp:taxon-name-part taxon-name-part-type="species" reg="kecil">kecil</tp:taxon-name-part></tp:taxon-name></italic> (Matsui, Belabut, Ahmad &amp; Yong, 2009)</td><td rowspan="1" colspan="1">
                  <xref ref-type="bibr" rid="B55">Matsui et al. (2009)</xref>
                </td></tr><tr><td rowspan="1" colspan="1">38</td><td rowspan="1" colspan="1"><italic><tp:taxon-name><tp:taxon-name-part taxon-name-part-type="genus" reg="Leptobrachella">L.</tp:taxon-name-part><tp:taxon-name-part taxon-name-part-type="species" reg="khasiorum">khasiorum</tp:taxon-name-part></tp:taxon-name></italic> (Das, Tron, Rangad &amp; Hooroo, 2010)</td><td rowspan="1" colspan="1">
                  <xref ref-type="bibr" rid="B13">Das et al. (2010)</xref>
                </td></tr><tr><td rowspan="1" colspan="1">39</td><td rowspan="1" colspan="1"><italic><tp:taxon-name><tp:taxon-name-part taxon-name-part-type="genus" reg="Leptobrachella">L.</tp:taxon-name-part><tp:taxon-name-part taxon-name-part-type="species" reg="lateralis">lateralis</tp:taxon-name-part></tp:taxon-name></italic> (Anderson, 1871)</td><td rowspan="1" colspan="1"><xref ref-type="bibr" rid="B1">Anderson (1871)</xref>; <xref ref-type="bibr" rid="B35">Humtsoe et al. (2008)</xref></td></tr><tr><td rowspan="1" colspan="1">40</td><td rowspan="1" colspan="1"><italic><tp:taxon-name><tp:taxon-name-part taxon-name-part-type="genus" reg="Leptobrachella">L.</tp:taxon-name-part><tp:taxon-name-part taxon-name-part-type="species" reg="laui">laui</tp:taxon-name-part></tp:taxon-name></italic> (Sung, Yang &amp; Wang, 2014)</td><td rowspan="1" colspan="1">
                  <xref ref-type="bibr" rid="B84">Sung et al. (2014)</xref>
                </td></tr><tr><td rowspan="1" colspan="1">41</td><td rowspan="1" colspan="1"><italic><tp:taxon-name><tp:taxon-name-part taxon-name-part-type="genus" reg="Leptobrachella">L.</tp:taxon-name-part><tp:taxon-name-part taxon-name-part-type="species" reg="liui">liui</tp:taxon-name-part></tp:taxon-name></italic> (Fei &amp; Ye, 1990)</td><td rowspan="1" colspan="1"><xref ref-type="bibr" rid="B25">Fei et al. (2009)</xref>; <xref ref-type="bibr" rid="B84">Sung et al. (2014)</xref></td></tr><tr><td rowspan="1" colspan="1">42</td><td rowspan="1" colspan="1"><italic><tp:taxon-name><tp:taxon-name-part taxon-name-part-type="genus" reg="Leptobrachella">L.</tp:taxon-name-part><tp:taxon-name-part taxon-name-part-type="species" reg="macrops">macrops</tp:taxon-name-part></tp:taxon-name></italic> (Duong, Do, Ngo, Nguyen &amp; Poyarkov, 2018)</td><td rowspan="1" colspan="1">
                  <xref ref-type="bibr" rid="B19">Duong et al. (2018)</xref>
                </td></tr><tr><td rowspan="1" colspan="1">43</td><td rowspan="1" colspan="1"><italic><tp:taxon-name><tp:taxon-name-part taxon-name-part-type="genus" reg="Leptobrachella">L.</tp:taxon-name-part><tp:taxon-name-part taxon-name-part-type="species" reg="maculosa">maculosa</tp:taxon-name-part></tp:taxon-name></italic> (Rowley, Tran, Le, Dau, Peloso, Nguyen, Hoang, Nguyen &amp; Ziegler, 2016)</td><td rowspan="1" colspan="1">
                  <xref ref-type="bibr" rid="B76">Rowley et al. (2016)</xref>
                </td></tr><tr><td rowspan="1" colspan="1">44</td><td rowspan="1" colspan="1"><italic><tp:taxon-name><tp:taxon-name-part taxon-name-part-type="genus" reg="Leptobrachella">L.</tp:taxon-name-part><tp:taxon-name-part taxon-name-part-type="species" reg="mangshanensis">mangshanensis</tp:taxon-name-part></tp:taxon-name></italic> (Hou, Zhang, Hu, Li, Shi, Chen, Mo &amp; Wang, 2018)</td><td rowspan="1" colspan="1">
                  <xref ref-type="bibr" rid="B34">Hou et al. (2018)</xref>
                </td></tr><tr><td rowspan="1" colspan="1">45</td><td rowspan="1" colspan="1"><italic><tp:taxon-name><tp:taxon-name-part taxon-name-part-type="genus" reg="Leptobrachella">L.</tp:taxon-name-part><tp:taxon-name-part taxon-name-part-type="species" reg="maoershanensis">maoershanensis</tp:taxon-name-part></tp:taxon-name></italic> (Yuan, Sun, Chen, Rowley &amp; Che, 2017)</td><td rowspan="1" colspan="1">
                  <xref ref-type="bibr" rid="B94">Yuan et al. (2017)</xref>
                </td></tr><tr><td rowspan="1" colspan="1">46</td><td rowspan="1" colspan="1"><italic><tp:taxon-name><tp:taxon-name-part taxon-name-part-type="genus" reg="Leptobrachella">L.</tp:taxon-name-part><tp:taxon-name-part taxon-name-part-type="species" reg="marmorata">marmorata</tp:taxon-name-part></tp:taxon-name></italic> (Matsui, Zainudin &amp; Nishikawa, 2014)</td><td rowspan="1" colspan="1">
                  <xref ref-type="bibr" rid="B57">Matsui et al. (2014b)</xref>
                </td></tr><tr><td rowspan="1" colspan="1">47</td><td rowspan="1" colspan="1"><italic><tp:taxon-name><tp:taxon-name-part taxon-name-part-type="genus" reg="Leptobrachella">L.</tp:taxon-name-part><tp:taxon-name-part taxon-name-part-type="species" reg="maura">maura</tp:taxon-name-part></tp:taxon-name></italic> (Inger, Lakim, Biun &amp; Yambun, 1997)</td><td rowspan="1" colspan="1">
                  <xref ref-type="bibr" rid="B38">Inger et al. (1997)</xref>
                </td></tr><tr><td rowspan="1" colspan="1">48</td><td rowspan="1" colspan="1"><italic><tp:taxon-name><tp:taxon-name-part taxon-name-part-type="genus" reg="Leptobrachella">L.</tp:taxon-name-part><tp:taxon-name-part taxon-name-part-type="species" reg="melanoleuca">melanoleuca</tp:taxon-name-part></tp:taxon-name></italic> (Matsui, 2006)</td><td rowspan="1" colspan="1">
                  <xref ref-type="bibr" rid="B53">Matsui (2006)</xref>
                </td></tr><tr><td rowspan="1" colspan="1">49</td><td rowspan="1" colspan="1"><italic><tp:taxon-name><tp:taxon-name-part taxon-name-part-type="genus" reg="Leptobrachella">L.</tp:taxon-name-part><tp:taxon-name-part taxon-name-part-type="species" reg="melica">melica</tp:taxon-name-part></tp:taxon-name></italic> (Rowley, Stuart, Neang &amp; Emmett, 2010)</td><td rowspan="1" colspan="1">
                  <xref ref-type="bibr" rid="B70">Rowley et al. (2010b)</xref>
                </td></tr><tr><td rowspan="1" colspan="1">50</td><td rowspan="1" colspan="1"><italic><tp:taxon-name><tp:taxon-name-part taxon-name-part-type="genus" reg="Leptobrachella">L.</tp:taxon-name-part><tp:taxon-name-part taxon-name-part-type="species" reg="minima">minima</tp:taxon-name-part></tp:taxon-name></italic> (Taylor, 1962)</td><td rowspan="1" colspan="1"><xref ref-type="bibr" rid="B86">Taylor (1962)</xref>; <xref ref-type="bibr" rid="B63">Ohler et al. (2011)</xref></td></tr><tr><td rowspan="1" colspan="1">51</td><td rowspan="1" colspan="1"><italic><tp:taxon-name><tp:taxon-name-part taxon-name-part-type="genus" reg="Leptobrachella">L.</tp:taxon-name-part><tp:taxon-name-part taxon-name-part-type="species" reg="mjobergi">mjobergi</tp:taxon-name-part></tp:taxon-name></italic> (Smith, 1925)</td><td rowspan="1" colspan="1">
                  <xref ref-type="bibr" rid="B20">Eto et al. (2015)</xref>
                </td></tr><tr><td rowspan="1" colspan="1">52</td><td rowspan="1" colspan="1"><italic><tp:taxon-name><tp:taxon-name-part taxon-name-part-type="genus" reg="Leptobrachella">L.</tp:taxon-name-part><tp:taxon-name-part taxon-name-part-type="species" reg="murphyi">murphyi</tp:taxon-name-part></tp:taxon-name></italic> Chen, Suwannapoom, Wu, Poyarkov, Xu, Pawangkhanant &amp; Che, 2021</td><td rowspan="1" colspan="1">
                  <xref ref-type="bibr" rid="B7">Chen et al. (2021a)</xref>
                </td></tr><tr><td rowspan="1" colspan="1">53</td><td rowspan="1" colspan="1"><italic><tp:taxon-name><tp:taxon-name-part taxon-name-part-type="genus" reg="Leptobrachella">L.</tp:taxon-name-part><tp:taxon-name-part taxon-name-part-type="species" reg="namdongensis">namdongensis</tp:taxon-name-part></tp:taxon-name></italic> (Hoang, Nguyen, Luu, Nguyen &amp; Jiang, 2019)</td><td rowspan="1" colspan="1">
                  <xref ref-type="bibr" rid="B33">Hoang et al. (2019)</xref>
                </td></tr><tr><td rowspan="1" colspan="1">54</td><td rowspan="1" colspan="1"><italic><tp:taxon-name><tp:taxon-name-part taxon-name-part-type="genus" reg="Leptobrachella">L.</tp:taxon-name-part><tp:taxon-name-part taxon-name-part-type="species" reg="nahangensis">nahangensis</tp:taxon-name-part></tp:taxon-name></italic> (Lathrop, Murphy, Orlov &amp; Ho, 1998)</td><td rowspan="1" colspan="1">
                  <xref ref-type="bibr" rid="B42">Lathrop et al. (1998)</xref>
                </td></tr><tr><td rowspan="1" colspan="1">55</td><td rowspan="1" colspan="1"><italic><tp:taxon-name><tp:taxon-name-part taxon-name-part-type="genus" reg="Leptobrachella">L.</tp:taxon-name-part><tp:taxon-name-part taxon-name-part-type="species" reg="natunae">natunae</tp:taxon-name-part></tp:taxon-name></italic> (Günther, 1895)</td><td rowspan="1" colspan="1">
                  <xref ref-type="bibr" rid="B31">Günther (1895)</xref>
                </td></tr><tr><td rowspan="1" colspan="1">56</td><td rowspan="1" colspan="1"><italic><tp:taxon-name><tp:taxon-name-part taxon-name-part-type="genus" reg="Leptobrachella">L.</tp:taxon-name-part><tp:taxon-name-part taxon-name-part-type="species" reg="neangi">neangi</tp:taxon-name-part></tp:taxon-name></italic> Stuart &amp; Rowley, 2020</td><td rowspan="1" colspan="1">
                  <xref ref-type="bibr" rid="B83">Stuart and Rowley (2020)</xref>
                </td></tr><tr><td rowspan="1" colspan="1">57</td><td rowspan="1" colspan="1"><italic><tp:taxon-name><tp:taxon-name-part taxon-name-part-type="genus" reg="Leptobrachella">L.</tp:taxon-name-part><tp:taxon-name-part taxon-name-part-type="species" reg="niveimontis">niveimontis</tp:taxon-name-part></tp:taxon-name></italic> (Chen, Poyarkov, Yuan &amp; Che, 2020)</td><td rowspan="1" colspan="1">
                  <xref ref-type="bibr" rid="B6">Chen et al. (2020)</xref>
                </td></tr><tr><td rowspan="1" colspan="1">58</td><td rowspan="1" colspan="1"><italic><tp:taxon-name><tp:taxon-name-part taxon-name-part-type="genus" reg="Leptobrachella">L.</tp:taxon-name-part><tp:taxon-name-part taxon-name-part-type="species" reg="nokrekensis">nokrekensis</tp:taxon-name-part></tp:taxon-name></italic> (Mathew &amp; Sen, 2010)</td><td rowspan="1" colspan="1">
                  <xref ref-type="bibr" rid="B51">Mathew and Sen (2010)</xref>
                </td></tr><tr><td rowspan="1" colspan="1">59</td><td rowspan="1" colspan="1"><italic><tp:taxon-name><tp:taxon-name-part taxon-name-part-type="genus" reg="Leptobrachella">L.</tp:taxon-name-part><tp:taxon-name-part taxon-name-part-type="species" reg="nyx">nyx</tp:taxon-name-part></tp:taxon-name></italic> (Ohler, Wollenberg, Grosjean, Hendrix, Vences, Ziegler &amp; Dubois, 2011)</td><td rowspan="1" colspan="1">
                  <xref ref-type="bibr" rid="B63">Ohler et al. (2011)</xref>
                </td></tr><tr><td rowspan="1" colspan="1">60</td><td rowspan="1" colspan="1"><italic><tp:taxon-name><tp:taxon-name-part taxon-name-part-type="genus" reg="Leptobrachella">L.</tp:taxon-name-part><tp:taxon-name-part taxon-name-part-type="species" reg="oshanensis">oshanensis</tp:taxon-name-part></tp:taxon-name></italic> (Liu, 1950)</td><td rowspan="1" colspan="1">
                  <xref ref-type="bibr" rid="B25">Fei et al. (2009)</xref>
                </td></tr><tr><td rowspan="1" colspan="1">61</td><td rowspan="1" colspan="1"><italic><tp:taxon-name><tp:taxon-name-part taxon-name-part-type="genus" reg="Leptobrachella">L.</tp:taxon-name-part><tp:taxon-name-part taxon-name-part-type="species" reg="pallida">pallida</tp:taxon-name-part></tp:taxon-name></italic> (Rowley, Tran, Le, Dau, Peloso, Nguyen, Hoang, Nguyen &amp; Ziegler, 2016)</td><td rowspan="1" colspan="1">
                  <xref ref-type="bibr" rid="B76">Rowley et al. (2016)</xref>
                </td></tr><tr><td rowspan="1" colspan="1">62</td><td rowspan="1" colspan="1"><italic><tp:taxon-name><tp:taxon-name-part taxon-name-part-type="genus" reg="Leptobrachella">L.</tp:taxon-name-part><tp:taxon-name-part taxon-name-part-type="species" reg="palmata">palmata</tp:taxon-name-part></tp:taxon-name></italic> Inger &amp; Stuebing, 1992</td><td rowspan="1" colspan="1">Inger and Stuebing (1992)</td></tr><tr><td rowspan="1" colspan="1">63</td><td rowspan="1" colspan="1"><italic><tp:taxon-name><tp:taxon-name-part taxon-name-part-type="genus" reg="Leptobrachella">L.</tp:taxon-name-part><tp:taxon-name-part taxon-name-part-type="species" reg="parva">parva</tp:taxon-name-part></tp:taxon-name></italic> Dring, 1983</td><td rowspan="1" colspan="1">
                  <xref ref-type="bibr" rid="B17">Dring (1983)</xref>
                </td></tr><tr><td rowspan="1" colspan="1">64</td><td rowspan="1" colspan="1"><italic><tp:taxon-name><tp:taxon-name-part taxon-name-part-type="genus" reg="Leptobrachella">L.</tp:taxon-name-part><tp:taxon-name-part taxon-name-part-type="species" reg="pelodytoides">pelodytoides</tp:taxon-name-part></tp:taxon-name></italic> (Boulenger, 1893)</td><td rowspan="1" colspan="1"><xref ref-type="bibr" rid="B2">Boulenger (1893)</xref>; <xref ref-type="bibr" rid="B63">Ohler et al. (2011)</xref></td></tr><tr><td rowspan="1" colspan="1">65</td><td rowspan="1" colspan="1"><italic><tp:taxon-name><tp:taxon-name-part taxon-name-part-type="genus" reg="Leptobrachella">L.</tp:taxon-name-part><tp:taxon-name-part taxon-name-part-type="species" reg="petrops">petrops</tp:taxon-name-part></tp:taxon-name></italic> (Rowley, Dau, Hoang, Le, Cutajar &amp; Nguyen, 2017)</td><td rowspan="1" colspan="1">
                  <xref ref-type="bibr" rid="B77">Rowley et al. (2017a)</xref>
                </td></tr><tr><td rowspan="1" colspan="1">66</td><td rowspan="1" colspan="1"><italic><tp:taxon-name><tp:taxon-name-part taxon-name-part-type="genus" reg="Leptobrachella">L.</tp:taxon-name-part><tp:taxon-name-part taxon-name-part-type="species" reg="picta">picta</tp:taxon-name-part></tp:taxon-name></italic> (Malkmus, 1992)</td><td rowspan="1" colspan="1">
                  <xref ref-type="bibr" rid="B50">Malkmus (1992)</xref>
                </td></tr><tr><td rowspan="1" colspan="1">67</td><td rowspan="1" colspan="1"><italic><tp:taxon-name><tp:taxon-name-part taxon-name-part-type="genus" reg="Leptobrachella">L.</tp:taxon-name-part><tp:taxon-name-part taxon-name-part-type="species" reg="pingbianensis">pingbianensis</tp:taxon-name-part></tp:taxon-name></italic> (Rao, Hui, Zhu &amp; Ma, 2022)</td><td rowspan="1" colspan="1">
                  <xref ref-type="bibr" rid="B66">Rao (2022 “2020”)</xref>
                </td></tr><tr><td rowspan="1" colspan="1">68</td><td rowspan="1" colspan="1"><italic><tp:taxon-name><tp:taxon-name-part taxon-name-part-type="genus" reg="Leptobrachella">L.</tp:taxon-name-part><tp:taxon-name-part taxon-name-part-type="species" reg="platycephala">platycephala</tp:taxon-name-part></tp:taxon-name></italic> (Dehling, 2012)</td><td rowspan="1" colspan="1">
                  <xref ref-type="bibr" rid="B14">Dehling (2012a)</xref>
                </td></tr><tr><td rowspan="1" colspan="1">69</td><td rowspan="1" colspan="1"><italic><tp:taxon-name><tp:taxon-name-part taxon-name-part-type="genus" reg="Leptobrachella">L.</tp:taxon-name-part><tp:taxon-name-part taxon-name-part-type="species" reg="pluvialis">pluvialis</tp:taxon-name-part></tp:taxon-name></italic> (Ohler, Marquis, Swan &amp; Grosjean, 2000)</td><td rowspan="1" colspan="1"><xref ref-type="bibr" rid="B62">Ohler et al. (2000</xref>, <xref ref-type="bibr" rid="B63">2011</xref>)</td></tr><tr><td rowspan="1" colspan="1">70</td><td rowspan="1" colspan="1"><italic><tp:taxon-name><tp:taxon-name-part taxon-name-part-type="genus" reg="Leptobrachella">L.</tp:taxon-name-part><tp:taxon-name-part taxon-name-part-type="species" reg="puhoatensis">puhoatensis</tp:taxon-name-part></tp:taxon-name></italic> (Rowley, Dau &amp; Cao, 2017)</td><td rowspan="1" colspan="1">
                  <xref ref-type="bibr" rid="B78">Rowley et al. (2017b)</xref>
                </td></tr><tr><td rowspan="1" colspan="1">71</td><td rowspan="1" colspan="1"><italic><tp:taxon-name><tp:taxon-name-part taxon-name-part-type="genus" reg="Leptobrachella">L.</tp:taxon-name-part><tp:taxon-name-part taxon-name-part-type="species" reg="purpuraventra">purpuraventra</tp:taxon-name-part></tp:taxon-name></italic> Wang, Li, Li, Chen &amp; Wang, 2019</td><td rowspan="1" colspan="1">
                  <xref ref-type="bibr" rid="B88">Wang et al. (2019)</xref>
                </td></tr><tr><td rowspan="1" colspan="1">72</td><td rowspan="1" colspan="1"><italic><tp:taxon-name><tp:taxon-name-part taxon-name-part-type="genus" reg="Leptobrachella">L.</tp:taxon-name-part><tp:taxon-name-part taxon-name-part-type="species" reg="purpurus">purpurus</tp:taxon-name-part></tp:taxon-name></italic> (Yang, Zeng &amp; Wang, 2018)</td><td rowspan="1" colspan="1">
                  <xref ref-type="bibr" rid="B93">Yang et al. (2018)</xref>
                </td></tr><tr><td rowspan="1" colspan="1">73</td><td rowspan="1" colspan="1"><italic><tp:taxon-name><tp:taxon-name-part taxon-name-part-type="genus" reg="Leptobrachella">L.</tp:taxon-name-part><tp:taxon-name-part taxon-name-part-type="species" reg="pyrrhops">pyrrhops</tp:taxon-name-part></tp:taxon-name></italic> (Poyarkov, Rowley, Gogoleva, Vassilieva, Galoyan &amp; Orlov, 2015)</td><td rowspan="1" colspan="1">
                  <xref ref-type="bibr" rid="B64">Poyarkov et al. (2015)</xref>
                </td></tr><tr><td rowspan="1" colspan="1">74</td><td rowspan="1" colspan="1"><italic><tp:taxon-name><tp:taxon-name-part taxon-name-part-type="genus" reg="Leptobrachella">L.</tp:taxon-name-part><tp:taxon-name-part taxon-name-part-type="species" reg="rowleyae">rowleyae</tp:taxon-name-part></tp:taxon-name></italic> (Nguyen, Poyarkov, Le, Vo, Ninh, Duong, Murphy &amp; Sang, 2018)</td><td rowspan="1" colspan="1">
                  <xref ref-type="bibr" rid="B60">Nguyen et al. (2018)</xref>
                </td></tr><tr><td rowspan="1" colspan="1">75</td><td rowspan="1" colspan="1"><italic><tp:taxon-name><tp:taxon-name-part taxon-name-part-type="genus" reg="Leptobrachella">L.</tp:taxon-name-part><tp:taxon-name-part taxon-name-part-type="species" reg="sabahmontana">sabahmontana</tp:taxon-name-part></tp:taxon-name></italic> (Matsui, Nishikawa &amp; Yambun, 2014)</td><td rowspan="1" colspan="1">
                  <xref ref-type="bibr" rid="B56">Matsui et al. (2014a)</xref>
                </td></tr><tr><td rowspan="1" colspan="1">76</td><td rowspan="1" colspan="1"><italic><tp:taxon-name><tp:taxon-name-part taxon-name-part-type="genus" reg="Leptobrachella">L.</tp:taxon-name-part><tp:taxon-name-part taxon-name-part-type="species" reg="serasanae">serasanae</tp:taxon-name-part></tp:taxon-name></italic> Dring, 1983</td><td rowspan="1" colspan="1">
                  <xref ref-type="bibr" rid="B17">Dring (1983)</xref>
                </td></tr><tr><td rowspan="1" colspan="1">77</td><td rowspan="1" colspan="1"><italic><tp:taxon-name><tp:taxon-name-part taxon-name-part-type="genus" reg="Leptobrachella">L.</tp:taxon-name-part><tp:taxon-name-part taxon-name-part-type="species" reg="shangsiensis">shangsiensis</tp:taxon-name-part></tp:taxon-name></italic> Chen, Liao, Zhou &amp; Mo, 2019</td><td rowspan="1" colspan="1">
                  <xref ref-type="bibr" rid="B5">Chen et al. (2019)</xref>
                </td></tr><tr><td rowspan="1" colspan="1">78</td><td rowspan="1" colspan="1"><italic><tp:taxon-name><tp:taxon-name-part taxon-name-part-type="genus" reg="Leptobrachella">L.</tp:taxon-name-part><tp:taxon-name-part taxon-name-part-type="species" reg="shimentaina">shimentaina</tp:taxon-name-part></tp:taxon-name></italic> Wang, Lyu &amp; Wang, 2022</td><td rowspan="1" colspan="1">
                  <xref ref-type="bibr" rid="B90">Wang et al. (2022)</xref>
                </td></tr><tr><td rowspan="1" colspan="1">79</td><td rowspan="1" colspan="1"><italic><tp:taxon-name><tp:taxon-name-part taxon-name-part-type="genus" reg="Leptobrachella">L.</tp:taxon-name-part><tp:taxon-name-part taxon-name-part-type="species" reg="shiwandashanensis">shiwandashanensis</tp:taxon-name-part></tp:taxon-name></italic> Chen, Peng, Pan, Liao, Liu &amp; Huang, 2021</td><td rowspan="1" colspan="1">
                  <xref ref-type="bibr" rid="B9">Chen et al. (2021c)</xref>
                </td></tr><tr><td rowspan="1" colspan="1">80</td><td rowspan="1" colspan="1"><italic><tp:taxon-name><tp:taxon-name-part taxon-name-part-type="genus" reg="Leptobrachella">L.</tp:taxon-name-part><tp:taxon-name-part taxon-name-part-type="species" reg="sola">sola</tp:taxon-name-part></tp:taxon-name></italic> (Matsui, 2006)</td><td rowspan="1" colspan="1">
                  <xref ref-type="bibr" rid="B53">Matsui (2006)</xref>
                </td></tr><tr><td rowspan="1" colspan="1">81</td><td rowspan="1" colspan="1"><italic><tp:taxon-name><tp:taxon-name-part taxon-name-part-type="genus" reg="Leptobrachella">L.</tp:taxon-name-part><tp:taxon-name-part taxon-name-part-type="species" reg="sungi">sungi</tp:taxon-name-part></tp:taxon-name></italic> (Lathrop, Murphy, Orlov &amp; Ho, 1998)</td><td rowspan="1" colspan="1">
                  <xref ref-type="bibr" rid="B42">Lathrop et al. (1998)</xref>
                </td></tr><tr><td rowspan="1" colspan="1">82</td><td rowspan="1" colspan="1"><italic><tp:taxon-name><tp:taxon-name-part taxon-name-part-type="genus" reg="Leptobrachella">L.</tp:taxon-name-part><tp:taxon-name-part taxon-name-part-type="species" reg="suiyangensis">suiyangensis</tp:taxon-name-part></tp:taxon-name></italic> (Luo, Xiao, Gao &amp; Zhou, 2020)</td><td rowspan="1" colspan="1">
                  <xref ref-type="bibr" rid="B46">Luo et al. (2020)</xref>
                </td></tr><tr><td rowspan="1" colspan="1">83</td><td rowspan="1" colspan="1"><italic><tp:taxon-name><tp:taxon-name-part taxon-name-part-type="genus" reg="Leptobrachella">L.</tp:taxon-name-part><tp:taxon-name-part taxon-name-part-type="species" reg="tadungensis">tadungensis</tp:taxon-name-part></tp:taxon-name></italic> (Rowley, Tran, Le, Dau, Peloso, Nguyen, Hoang, Nguyen &amp; Ziegler, 2016)</td><td rowspan="1" colspan="1">
                  <xref ref-type="bibr" rid="B76">Rowley et al. (2016)</xref>
                </td></tr><tr><td rowspan="1" colspan="1">84</td><td rowspan="1" colspan="1"><italic><tp:taxon-name><tp:taxon-name-part taxon-name-part-type="genus" reg="Leptobrachella">L.</tp:taxon-name-part><tp:taxon-name-part taxon-name-part-type="species" reg="tamdil">tamdil</tp:taxon-name-part></tp:taxon-name></italic> (Sengupta, Sailo, Lalremsanga, Das &amp; Das, 2010)</td><td rowspan="1" colspan="1">
                  <xref ref-type="bibr" rid="B80">Sengupta et al. (2010)</xref>
                </td></tr><tr><td rowspan="1" colspan="1">85</td><td rowspan="1" colspan="1"><italic><tp:taxon-name><tp:taxon-name-part taxon-name-part-type="genus" reg="Leptobrachella">L.</tp:taxon-name-part><tp:taxon-name-part taxon-name-part-type="species" reg="tengchongensis">tengchongensis</tp:taxon-name-part></tp:taxon-name></italic> (Yang, Wang, Chen &amp; Rao, 2016)</td><td rowspan="1" colspan="1">
                  <xref ref-type="bibr" rid="B92">Yang et al. (2016)</xref>
                </td></tr><tr><td rowspan="1" colspan="1">86</td><td rowspan="1" colspan="1"><italic><tp:taxon-name><tp:taxon-name-part taxon-name-part-type="genus" reg="Leptobrachella">L.</tp:taxon-name-part><tp:taxon-name-part taxon-name-part-type="species" reg="tuberosa">tuberosa</tp:taxon-name-part></tp:taxon-name></italic> (Inger, Orlov &amp; Darevsky, 1999)</td><td rowspan="1" colspan="1">
                  <xref ref-type="bibr" rid="B39">Inger et al. (1999)</xref>
                </td></tr><tr><td rowspan="1" colspan="1">87</td><td rowspan="1" colspan="1"><italic><tp:taxon-name><tp:taxon-name-part taxon-name-part-type="genus" reg="Leptobrachella">L.</tp:taxon-name-part><tp:taxon-name-part taxon-name-part-type="species" reg="ventripunctata">ventripunctata</tp:taxon-name-part></tp:taxon-name></italic> (Fei, Ye &amp; Li, 1990)</td><td rowspan="1" colspan="1">
                  <xref ref-type="bibr" rid="B25">Fei et al. (2009)</xref>
                </td></tr><tr><td rowspan="1" colspan="1">88</td><td rowspan="1" colspan="1"><italic><tp:taxon-name><tp:taxon-name-part taxon-name-part-type="genus" reg="Leptobrachella">L.</tp:taxon-name-part><tp:taxon-name-part taxon-name-part-type="species" reg="verrucosa">verrucosa</tp:taxon-name-part></tp:taxon-name></italic> Wang, Zeng, Lin &amp; Li, 2022</td><td rowspan="1" colspan="1">
                  <xref ref-type="bibr" rid="B44">Lin et al. (2022)</xref>
                </td></tr><tr><td rowspan="1" colspan="1">89</td><td rowspan="1" colspan="1"><italic><tp:taxon-name><tp:taxon-name-part taxon-name-part-type="genus" reg="Leptobrachella">L.</tp:taxon-name-part><tp:taxon-name-part taxon-name-part-type="species" reg="wuhuangmontis">wuhuangmontis</tp:taxon-name-part></tp:taxon-name></italic> Wang, Yang &amp; Wang, 2018</td><td rowspan="1" colspan="1">
                  <xref ref-type="bibr" rid="B87">Wang et al. (2018)</xref>
                </td></tr><tr><td rowspan="1" colspan="1">90</td><td rowspan="1" colspan="1"><italic><tp:taxon-name><tp:taxon-name-part taxon-name-part-type="genus" reg="Leptobrachella">L.</tp:taxon-name-part><tp:taxon-name-part taxon-name-part-type="species" reg="wulingensis">wulingensis</tp:taxon-name-part></tp:taxon-name></italic> Qian, Xiao, Cao, Xiao &amp; Yang, 2020</td><td rowspan="1" colspan="1">
                  <xref ref-type="bibr" rid="B65">Qian et al. (2020)</xref>
                </td></tr><tr><td rowspan="1" colspan="1">91</td><td rowspan="1" colspan="1"><italic><tp:taxon-name><tp:taxon-name-part taxon-name-part-type="genus" reg="Leptobrachella">L.</tp:taxon-name-part><tp:taxon-name-part taxon-name-part-type="species" reg="yeae">yeae</tp:taxon-name-part></tp:taxon-name></italic> Shi, Hou, Song, Jiang &amp; Wang, 2021</td><td rowspan="1" colspan="1">
                  <xref ref-type="bibr" rid="B81">Shi et al. (2021)</xref>
                </td></tr><tr><td rowspan="1" colspan="1">92</td><td rowspan="1" colspan="1"><italic><tp:taxon-name><tp:taxon-name-part taxon-name-part-type="genus" reg="Leptobrachella">L.</tp:taxon-name-part><tp:taxon-name-part taxon-name-part-type="species" reg="yingjiangensis">yingjiangensis</tp:taxon-name-part></tp:taxon-name></italic> (Yang, Zeng &amp; Wang, 2018)</td><td rowspan="1" colspan="1">
                  <xref ref-type="bibr" rid="B93">Yang et al. (2018)</xref>
                </td></tr><tr><td rowspan="1" colspan="1">93</td><td rowspan="1" colspan="1"><italic><tp:taxon-name><tp:taxon-name-part taxon-name-part-type="genus" reg="Leptobrachella">L.</tp:taxon-name-part><tp:taxon-name-part taxon-name-part-type="species" reg="yunkaiensis">yunkaiensis</tp:taxon-name-part></tp:taxon-name></italic> Wang, Li, Lyu &amp; Wang, 2018</td><td rowspan="1" colspan="1">
                  <xref ref-type="bibr" rid="B87">Wang et al. (2018)</xref>
                </td></tr><tr><td rowspan="1" colspan="1">94</td><td rowspan="1" colspan="1"><italic><tp:taxon-name><tp:taxon-name-part taxon-name-part-type="genus" reg="Leptobrachella">L.</tp:taxon-name-part><tp:taxon-name-part taxon-name-part-type="species" reg="yunyangensis">yunyangensis</tp:taxon-name-part></tp:taxon-name></italic> Luo, Deng &amp; Zhou, 2022</td><td rowspan="1" colspan="1">
                  <xref ref-type="bibr" rid="B47">Luo et al. (2022)</xref>
                </td></tr><tr><td rowspan="1" colspan="1">95</td><td rowspan="1" colspan="1"><italic><tp:taxon-name><tp:taxon-name-part taxon-name-part-type="genus" reg="Leptobrachella">L.</tp:taxon-name-part><tp:taxon-name-part taxon-name-part-type="species" reg="zhangyapingi">zhangyapingi</tp:taxon-name-part></tp:taxon-name></italic> (Jiang, Yan, Suwannapoom, Chomdej &amp; Che, 2013)</td><td rowspan="1" colspan="1">
                  <xref ref-type="bibr" rid="B40">Jiang et al. (2013)</xref>
                </td></tr></tbody></table></table-wrap><supplementary-material xmlns:xlink="http://www.w3.org/1999/xlink" id="S1" position="float" orientation="portrait" xlink:type="simple"><object-id content-type="doi" xlink:type="simple">10.3897/zookeys.1149.85895.suppl1</object-id><object-id content-type="zenodo_dep_id" xlink:type="simple">7673548</object-id><object-id content-type="arpha" xlink:type="simple">0B5F7BF3-BE95-5294-B03A-E8B87454DE11</object-id><label>Supplementary material 1</label><caption><p>Measurements of adult specimen of <italic><tp:taxon-name><tp:taxon-name-part taxon-name-part-type="genus" reg="Leptobrachella">Leptobrachella</tp:taxon-name-part><tp:taxon-name-part taxon-name-part-type="species" reg="dong">dong</tp:taxon-name-part></tp:taxon-name></italic> sp. nov.</p></caption><statement content-type="dataType"><label>Data type</label><p>table (excel document)</p></statement><statement content-type="notes"><label>Explanation note</label><p>Morphological data. Units in mm. See abbreviations for characters in the Materials and methods section.</p></statement><media xlink:href="zookeys-1149-103_article-85895__-s001.xlsx" mimetype="application" mime-subtype="vnd.openxmlformats-officedocument.spreadsheetml.sheet" position="float" orientation="portrait" xlink:type="simple" id="oo_814360.xlsx"><uri content-type="original_file" xlink:type="simple">https://binary.pensoft.net/file/814360</uri></media><permissions><license xlink:type="simple"><license-p>This dataset is made available under the Open Database License (http://opendatacommons.org/licenses/odbl/1.0/). The Open Database License (ODbL) is a license agreement intended to allow users to freely share, modify, and use this Dataset while maintaining this same freedom for others, provided that the original source and author(s) are credited.</license-p></license></permissions><attrib specific-use="authors">Author: Bin Wang</attrib></supplementary-material><supplementary-material xmlns:xlink="http://www.w3.org/1999/xlink" id="S2" position="float" orientation="portrait" xlink:type="simple"><object-id content-type="doi" xlink:type="simple">10.3897/zookeys.1149.85895.suppl2</object-id><object-id content-type="zenodo_dep_id" xlink:type="simple">7673540</object-id><object-id content-type="arpha" xlink:type="simple">BD38D652-B28A-5D5C-BA04-108D26BF942F</object-id><label>Supplementary material 2</label><caption><p>Uncorrected p-distance between <italic><tp:taxon-name><tp:taxon-name-part taxon-name-part-type="genus" reg="Leptobrachella">Leptobrachella</tp:taxon-name-part></tp:taxon-name></italic> species on the 16S rRNA gene</p></caption><statement content-type="dataType"><label>Data type</label><p>table (excel document)</p></statement><statement content-type="notes"><label>Explanation note</label><p>Genetic distance. The values below 3% are coloured in red.</p></statement><media xlink:href="zookeys-1149-103_article-85895__-s002.xls" mimetype="application" mime-subtype="vnd.ms-excel" position="float" orientation="portrait" xlink:type="simple" id="oo_814361.xls"><uri content-type="original_file" xlink:type="simple">https://binary.pensoft.net/file/814361</uri></media><permissions><license xlink:type="simple"><license-p>This dataset is made available under the Open Database License (http://opendatacommons.org/licenses/odbl/1.0/). The Open Database License (ODbL) is a license agreement intended to allow users to freely share, modify, and use this Dataset while maintaining this same freedom for others, provided that the original source and author(s) are credited.</license-p></license></permissions><attrib specific-use="authors">Author: Bin Wang</attrib></supplementary-material><supplementary-material xmlns:xlink="http://www.w3.org/1999/xlink" id="S3" position="float" orientation="portrait" xlink:type="simple"><object-id content-type="doi" xlink:type="simple">10.3897/zookeys.1149.85895.suppl3</object-id><object-id content-type="zenodo_dep_id" xlink:type="simple">7673544</object-id><object-id content-type="arpha" xlink:type="simple">567AA452-2B63-5B05-890B-8EBF721152F6</object-id><label>Supplementary material 3</label><caption><p>Call data</p></caption><statement content-type="dataType"><label>Data type</label><p>table (excel document)</p></statement><statement content-type="notes"><label>Explanation note</label><p>Call measurements (mean ± standard deviation) of <italic><tp:taxon-name><tp:taxon-name-part taxon-name-part-type="genus" reg="Leptobrachella">Leptobrachella</tp:taxon-name-part><tp:taxon-name-part taxon-name-part-type="species" reg="dong">dong</tp:taxon-name-part></tp:taxon-name></italic> sp. nov.</p></statement><media xlink:href="zookeys-1149-103_article-85895__-s003.xlsx" mimetype="application" mime-subtype="vnd.openxmlformats-officedocument.spreadsheetml.sheet" position="float" orientation="portrait" xlink:type="simple" id="oo_814362.xlsx"><uri content-type="original_file" xlink:type="simple">https://binary.pensoft.net/file/814362</uri></media><permissions><license xlink:type="simple"><license-p>This dataset is made available under the Open Database License (http://opendatacommons.org/licenses/odbl/1.0/). The Open Database License (ODbL) is a license agreement intended to allow users to freely share, modify, and use this Dataset while maintaining this same freedom for others, provided that the original source and author(s) are credited.</license-p></license></permissions><attrib specific-use="authors">Author: Bin Wang</attrib></supplementary-material></tp:treatment-sec><ref-list><ref id="B71"><mixed-citation xmlns:xlink="http://www.w3.org/1999/xlink" xlink:type="simple"><person-group><name name-style="western"><surname>Rowley</surname><given-names>JJ</given-names></name><name name-style="western"><surname>Stuart</surname><given-names>BL</given-names></name><name name-style="western"><surname>Richards</surname><given-names>SJ</given-names></name><name name-style="western"><surname>Phimmachak</surname><given-names>S</given-names></name><name name-style="western"><surname>Sivongxay</surname><given-names>N</given-names></name></person-group> (<year>2010c</year>) <article-title>A new species of <italic><tp:taxon-name><tp:taxon-name-part taxon-name-part-type="genus">Leptolalax</tp:taxon-name-part></tp:taxon-name></italic> (<tp:taxon-name><tp:taxon-name-part taxon-name-part-type="order">Anura</tp:taxon-name-part></tp:taxon-name>: <tp:taxon-name><tp:taxon-name-part taxon-name-part-type="family">Megophryidae</tp:taxon-name-part></tp:taxon-name>) from Laos.</article-title><source>Zootaxa</source><volume>2681</volume>(<issue>1</issue>): <fpage>35</fpage>–<lpage>46</lpage>. <ext-link xlink:href="10.11646/zootaxa.2681.1.3" ext-link-type="doi" xlink:type="simple">https://doi.org/10.11646/zootaxa.2681.1.3</ext-link></mixed-citation></ref><ref id="B25"><mixed-citation xmlns:xlink="http://www.w3.org/1999/xlink" xlink:type="simple"><person-group><name name-style="western"><surname>Fei</surname><given-names>L</given-names></name><name name-style="western"><surname>Hu</surname><given-names>SQ</given-names></name><name name-style="western"><surname>Ye</surname><given-names>CY</given-names></name><name name-style="western"><surname>Huang</surname><given-names>YZ</given-names></name></person-group> (<year>2009</year>) Fauna Sinica. <tp:taxon-name><tp:taxon-name-part taxon-name-part-type="class">Amphibia</tp:taxon-name-part></tp:taxon-name> (Vol. 2) <tp:taxon-name><tp:taxon-name-part taxon-name-part-type="order">Anura</tp:taxon-name-part></tp:taxon-name>. Science Press, Beijing.</mixed-citation></ref><ref id="B68"><mixed-citation xmlns:xlink="http://www.w3.org/1999/xlink" xlink:type="simple"><person-group><name name-style="western"><surname>Rowley</surname><given-names>JJ</given-names></name><name name-style="western"><surname>Cao</surname><given-names>TT</given-names></name></person-group> (<year>2009</year>) <article-title>A new species of <italic><tp:taxon-name><tp:taxon-name-part taxon-name-part-type="genus">Leptolalax</tp:taxon-name-part></tp:taxon-name></italic> (<tp:taxon-name><tp:taxon-name-part taxon-name-part-type="order">Anura</tp:taxon-name-part></tp:taxon-name>: <tp:taxon-name><tp:taxon-name-part taxon-name-part-type="family">Megophryidae</tp:taxon-name-part></tp:taxon-name>) from central Vietnam.</article-title><source>Zootaxa</source><volume>2198</volume>(<issue>1</issue>): <fpage>51</fpage>–<lpage>60</lpage>. <ext-link xlink:href="10.11646/zootaxa.2198.1.5" ext-link-type="doi" xlink:type="simple">https://doi.org/10.11646/zootaxa.2198.1.5</ext-link></mixed-citation></ref><ref id="B52"><mixed-citation xmlns:xlink="http://www.w3.org/1999/xlink" xlink:type="simple"><person-group><name name-style="western"><surname>Matsui</surname><given-names>M</given-names></name></person-group> (<year>1997</year>) <article-title>Call characteristics of Malaysian <italic><tp:taxon-name><tp:taxon-name-part taxon-name-part-type="genus">Leptolalax</tp:taxon-name-part></tp:taxon-name></italic> with a description of two new species (<tp:taxon-name><tp:taxon-name-part taxon-name-part-type="order">Anura</tp:taxon-name-part></tp:taxon-name>: <tp:taxon-name><tp:taxon-name-part taxon-name-part-type="family">Pelobatidae</tp:taxon-name-part></tp:taxon-name>).</article-title><source>Copeia</source><volume>1997</volume>(<issue>1</issue>): <fpage>158</fpage>–<lpage>165</lpage>. <ext-link xlink:href="10.2307/1447851" ext-link-type="doi" xlink:type="simple">https://doi.org/10.2307/1447851</ext-link></mixed-citation></ref><ref id="B76"><mixed-citation xmlns:xlink="http://www.w3.org/1999/xlink" xlink:type="simple"><person-group><name name-style="western"><surname>Rowley</surname><given-names>JJ</given-names></name><name name-style="western"><surname>Tran</surname><given-names>DTA</given-names></name><name name-style="western"><surname>Le</surname><given-names>DTT</given-names></name><name name-style="western"><surname>Dau</surname><given-names>VQ</given-names></name><name name-style="western"><surname>Peloso</surname><given-names>PLV</given-names></name><name name-style="western"><surname>Nguyen</surname><given-names>TQ</given-names></name><name name-style="western"><surname>Hoang</surname><given-names>HD</given-names></name><name name-style="western"><surname>Nguyen</surname><given-names>TT</given-names></name><name name-style="western"><surname>Ziegler</surname><given-names>T</given-names></name></person-group> (<year>2016</year>) <article-title>Five new, microendemic Asian Leaf-litter Frogs (<italic><tp:taxon-name><tp:taxon-name-part taxon-name-part-type="genus">Leptolalax</tp:taxon-name-part></tp:taxon-name></italic>) from the southern Annamite mountains, Vietnam.</article-title><source>Zootaxa</source><volume>4085</volume>(<issue>1</issue>): <fpage>63</fpage>–<lpage>102</lpage>. <ext-link xlink:href="10.11646/zootaxa.4085.1.3" ext-link-type="doi" xlink:type="simple">https://doi.org/10.11646/zootaxa.4085.1.3</ext-link></mixed-citation></ref><ref id="B89"><mixed-citation xmlns:xlink="http://www.w3.org/1999/xlink" xlink:type="simple"><person-group><name name-style="western"><surname>Wang</surname><given-names>J</given-names></name><name name-style="western"><surname>Lyu</surname><given-names>ZT</given-names></name><name name-style="western"><surname>Qi</surname><given-names>S</given-names></name><name name-style="western"><surname>Zeng</surname><given-names>ZC</given-names></name><name name-style="western"><surname>Zhang</surname><given-names>WX</given-names></name><name name-style="western"><surname>Lu</surname><given-names>LS</given-names></name><name name-style="western"><surname>Wang</surname><given-names>YY</given-names></name></person-group> (<year>2020</year>) <article-title>Two new <italic><tp:taxon-name><tp:taxon-name-part taxon-name-part-type="genus">Leptobrachella</tp:taxon-name-part></tp:taxon-name></italic> species (<tp:taxon-name><tp:taxon-name-part taxon-name-part-type="order">Anura</tp:taxon-name-part></tp:taxon-name>, <tp:taxon-name><tp:taxon-name-part taxon-name-part-type="family">Megophryidae</tp:taxon-name-part></tp:taxon-name>) from the Yunnan-Guizhou Plateau, southwestern China.</article-title><source>ZooKeys</source><volume>995</volume>: <fpage>97</fpage>–<lpage>125</lpage>. <ext-link xlink:href="10.3897/zookeys.995.55939" ext-link-type="doi" xlink:type="simple">https://doi.org/10.3897/zookeys.995.55939</ext-link></mixed-citation></ref><ref id="B17"><mixed-citation xmlns:xlink="http://www.w3.org/1999/xlink" xlink:type="simple"><person-group><name name-style="western"><surname>Dring</surname><given-names>J</given-names></name></person-group> (<year>1983</year>) <article-title>Frogs of the genus <italic><tp:taxon-name><tp:taxon-name-part taxon-name-part-type="genus">Leptobrachella</tp:taxon-name-part></tp:taxon-name></italic> (<tp:taxon-name><tp:taxon-name-part taxon-name-part-type="family">Pelobatidae</tp:taxon-name-part></tp:taxon-name>).</article-title><source><tp:taxon-name><tp:taxon-name-part taxon-name-part-type="class">Amphibia</tp:taxon-name-part></tp:taxon-name>-<tp:taxon-name><tp:taxon-name-part taxon-name-part-type="class">Reptilia</tp:taxon-name-part></tp:taxon-name></source><volume>4</volume>(<issue>2</issue>): <fpage>89</fpage>–<lpage>102</lpage>. <ext-link xlink:href="10.1163/156853883X00012" ext-link-type="doi" xlink:type="simple">https://doi.org/10.1163/156853883X00012</ext-link></mixed-citation></ref><ref id="B21"><mixed-citation xmlns:xlink="http://www.w3.org/1999/xlink" xlink:type="simple"><person-group><name name-style="western"><surname>Eto</surname><given-names>K</given-names></name><name name-style="western"><surname>Matsui</surname><given-names>M</given-names></name><name name-style="western"><surname>Nishikawa</surname><given-names>K</given-names></name></person-group> (<year>2016</year>) <article-title>A new highland species of dwarf litter frog genus <italic><tp:taxon-name><tp:taxon-name-part taxon-name-part-type="genus">Leptobrachella</tp:taxon-name-part></tp:taxon-name></italic> (<tp:taxon-name><tp:taxon-name-part taxon-name-part-type="class">Amphibia</tp:taxon-name-part></tp:taxon-name>, <tp:taxon-name><tp:taxon-name-part taxon-name-part-type="order">Anura</tp:taxon-name-part></tp:taxon-name>, <tp:taxon-name><tp:taxon-name-part taxon-name-part-type="family">Megophryidae</tp:taxon-name-part></tp:taxon-name>) from Sarawak. Raffles Bulletin of Zoology.</article-title><source>Singapore</source><volume>64</volume>: <fpage>194</fpage>–<lpage>203</lpage>.</mixed-citation></ref><ref id="B48"><mixed-citation xmlns:xlink="http://www.w3.org/1999/xlink" xlink:type="simple"><person-group><name name-style="western"><surname>Lyu</surname><given-names>JC</given-names></name><name name-style="western"><surname>Dai</surname><given-names>LL</given-names></name><name name-style="western"><surname>Wei</surname><given-names>PF</given-names></name><name name-style="western"><surname>He</surname><given-names>YH</given-names></name><name name-style="western"><surname>Yuan</surname><given-names>ZY</given-names></name><name name-style="western"><surname>Shi</surname><given-names>WL</given-names></name><name name-style="western"><surname>Zhou</surname><given-names>SL</given-names></name><name name-style="western"><surname>Ran</surname><given-names>SY</given-names></name><name name-style="western"><surname>Kuang</surname><given-names>ZF</given-names></name><name name-style="western"><surname>Guo</surname><given-names>X</given-names></name><name name-style="western"><surname>Wei</surname><given-names>G</given-names></name><name name-style="western"><surname>Yuan</surname><given-names>G</given-names></name></person-group> (<year>2020</year>) <article-title>A new species of the genus <italic><tp:taxon-name><tp:taxon-name-part taxon-name-part-type="genus">Leptobrachella</tp:taxon-name-part></tp:taxon-name></italic> Smith, 1925 (<tp:taxon-name><tp:taxon-name-part taxon-name-part-type="order">Anura</tp:taxon-name-part></tp:taxon-name>, <tp:taxon-name><tp:taxon-name-part taxon-name-part-type="family">Megophryidae</tp:taxon-name-part></tp:taxon-name>) from Guizhou, China.</article-title><source>ZooKeys</source><volume>1008</volume>: <fpage>139</fpage>–<lpage>157</lpage>. <ext-link xlink:href="10.3897/zookeys.1008.56412" ext-link-type="doi" xlink:type="simple">https://doi.org/10.3897/zookeys.1008.56412</ext-link></mixed-citation></ref><ref id="B72"><mixed-citation xmlns:xlink="http://www.w3.org/1999/xlink" xlink:type="simple"><person-group><name name-style="western"><surname>Rowley</surname><given-names>JJ</given-names></name><name name-style="western"><surname>Le</surname><given-names>DTT</given-names></name><name name-style="western"><surname>Tran</surname><given-names>DTA</given-names></name><name name-style="western"><surname>Hoang</surname><given-names>DH</given-names></name></person-group> (<year>2011</year>) <article-title>A new species of <italic><tp:taxon-name><tp:taxon-name-part taxon-name-part-type="genus">Leptobrachella</tp:taxon-name-part></tp:taxon-name></italic> (<tp:taxon-name><tp:taxon-name-part taxon-name-part-type="order">Anura</tp:taxon-name-part></tp:taxon-name>: <tp:taxon-name><tp:taxon-name-part taxon-name-part-type="family">Megophryidae</tp:taxon-name-part></tp:taxon-name>) from southern Vietnam.</article-title><source>Zootaxa</source><volume>2796</volume>(<issue>1</issue>): <fpage>15</fpage>–<lpage>28</lpage>. <ext-link xlink:href="10.11646/zootaxa.2796.1.2" ext-link-type="doi" xlink:type="simple">https://doi.org/10.11646/zootaxa.2796.1.2</ext-link></mixed-citation></ref><ref id="B88"><mixed-citation xmlns:xlink="http://www.w3.org/1999/xlink" xlink:type="simple"><person-group><name name-style="western"><surname>Wang</surname><given-names>J</given-names></name><name name-style="western"><surname>Li</surname><given-names>YL</given-names></name><name name-style="western"><surname>Li</surname><given-names>Y</given-names></name><name name-style="western"><surname>Chen</surname><given-names>HH</given-names></name><name name-style="western"><surname>Zeng</surname><given-names>YJ</given-names></name><name name-style="western"><surname>Shen</surname><given-names>JM</given-names></name><name name-style="western"><surname>Wang</surname><given-names>YY</given-names></name></person-group> (<year>2019</year>) <article-title>Morphology, molecular genetics, and acoustics reveal two new species of the genus <italic><tp:taxon-name><tp:taxon-name-part taxon-name-part-type="genus">Leptobrachella</tp:taxon-name-part></tp:taxon-name></italic> from northwestern Guizhou Province, China (<tp:taxon-name><tp:taxon-name-part taxon-name-part-type="order">Anura</tp:taxon-name-part></tp:taxon-name>, <tp:taxon-name><tp:taxon-name-part taxon-name-part-type="family">Megophryidae</tp:taxon-name-part></tp:taxon-name>).</article-title><source>ZooKeys</source><volume>848</volume>: <fpage>119</fpage>–<lpage>154</lpage>. <ext-link xlink:href="10.3897/zookeys.848.29181" ext-link-type="doi" xlink:type="simple">https://doi.org/10.3897/zookeys.848.29181</ext-link></mixed-citation></ref><ref id="B22"><mixed-citation xmlns:xlink="http://www.w3.org/1999/xlink" xlink:type="simple"><person-group><name name-style="western"><surname>Eto</surname><given-names>K</given-names></name><name name-style="western"><surname>Matsui</surname><given-names>M</given-names></name><name name-style="western"><surname>Hamidy</surname><given-names>A</given-names></name><name name-style="western"><surname>Munir</surname><given-names>M</given-names></name><name name-style="western"><surname>Iskandar</surname><given-names>DT</given-names></name></person-group> (<year>2018</year>) <article-title>Two new species of the genus <italic><tp:taxon-name><tp:taxon-name-part taxon-name-part-type="genus">Leptobrachella</tp:taxon-name-part></tp:taxon-name></italic> (<tp:taxon-name><tp:taxon-name-part taxon-name-part-type="class">Amphibia</tp:taxon-name-part></tp:taxon-name>: <tp:taxon-name><tp:taxon-name-part taxon-name-part-type="order">Anura</tp:taxon-name-part></tp:taxon-name>: <tp:taxon-name><tp:taxon-name-part taxon-name-part-type="family">Megophryidae</tp:taxon-name-part></tp:taxon-name>) from Kalimantan, Indonesia.</article-title><source>Current Herpetology</source><volume>37</volume>(<issue>2</issue>): <fpage>95</fpage>–<lpage>105</lpage>. <ext-link xlink:href="10.5358/hsj.37.95" ext-link-type="doi" xlink:type="simple">https://doi.org/10.5358/hsj.37.95</ext-link></mixed-citation></ref><ref id="B74"><mixed-citation xmlns:xlink="http://www.w3.org/1999/xlink" xlink:type="simple"><person-group><name name-style="western"><surname>Rowley</surname><given-names>JJ</given-names></name><name name-style="western"><surname>Dau</surname><given-names>VQ</given-names></name><name name-style="western"><surname>Nguyen</surname><given-names>TT</given-names></name></person-group> (<year>2013</year>) <article-title>A new species of <italic><tp:taxon-name><tp:taxon-name-part taxon-name-part-type="genus">Leptolalax</tp:taxon-name-part></tp:taxon-name></italic> (<tp:taxon-name><tp:taxon-name-part taxon-name-part-type="order">Anura</tp:taxon-name-part></tp:taxon-name>: <tp:taxon-name><tp:taxon-name-part taxon-name-part-type="family">Megophryidae</tp:taxon-name-part></tp:taxon-name>) from the highest mountain in Indochina.</article-title><source>Zootaxa</source><volume>3737</volume>(<issue>4</issue>): <fpage>415</fpage>–<lpage>428</lpage>. <ext-link xlink:href="10.11646/zootaxa.3737.4.5" ext-link-type="doi" xlink:type="simple">https://doi.org/10.11646/zootaxa.3737.4.5</ext-link></mixed-citation></ref><ref id="B63"><mixed-citation xmlns:xlink="http://www.w3.org/1999/xlink" xlink:type="simple"><person-group><name name-style="western"><surname>Ohler</surname><given-names>A</given-names></name><name name-style="western"><surname>Wollenberg</surname><given-names>KC</given-names></name><name name-style="western"><surname>Grosjean</surname><given-names>S</given-names></name><name name-style="western"><surname>Hendrix</surname><given-names>R</given-names></name><name name-style="western"><surname>Vences</surname><given-names>M</given-names></name><name name-style="western"><surname>Ziegler</surname><given-names>T</given-names></name><name name-style="western"><surname>Dubois</surname><given-names>A</given-names></name></person-group> (<year>2011</year>) <article-title>Sorting out Lalos: Description of new species and additional taxonomic data on megophryid frogs from northern Indochina (genus <italic><tp:taxon-name><tp:taxon-name-part taxon-name-part-type="genus">Leptolalax</tp:taxon-name-part></tp:taxon-name></italic>, <tp:taxon-name><tp:taxon-name-part taxon-name-part-type="family">Megophryidae</tp:taxon-name-part></tp:taxon-name>, <tp:taxon-name><tp:taxon-name-part taxon-name-part-type="order">Anura</tp:taxon-name-part></tp:taxon-name>).</article-title><source>Zootaxa</source><volume>3147</volume>(<issue>1</issue>): <fpage>1</fpage>–<lpage>83</lpage>. <ext-link xlink:href="10.11646/zootaxa.3147.1.1" ext-link-type="doi" xlink:type="simple">https://doi.org/10.11646/zootaxa.3147.1.1</ext-link></mixed-citation></ref><ref id="B61"><mixed-citation xmlns:xlink="http://www.w3.org/1999/xlink" xlink:type="simple"><person-group><name name-style="western"><surname>Nguyen</surname><given-names>LT</given-names></name><name name-style="western"><surname>Tapley</surname><given-names>B</given-names></name><name name-style="western"><surname>Nguyen</surname><given-names>CT</given-names></name><name name-style="western"><surname>Luong</surname><given-names>HV</given-names></name><name name-style="western"><surname>Rowley</surname><given-names>JJL</given-names></name></person-group> (<year>2021</year>) <article-title>A new species of <italic><tp:taxon-name><tp:taxon-name-part taxon-name-part-type="genus">Leptobrachella</tp:taxon-name-part></tp:taxon-name></italic> (<tp:taxon-name><tp:taxon-name-part taxon-name-part-type="order">Anura</tp:taxon-name-part></tp:taxon-name>, <tp:taxon-name><tp:taxon-name-part taxon-name-part-type="family">Megophryidae</tp:taxon-name-part></tp:taxon-name>) from Mount Pu Ta Leng, northwest Vietnam.</article-title><source>Zootaxa</source><volume>5016</volume>(<issue>3</issue>): <fpage>301</fpage>–<lpage>332</lpage>. <ext-link xlink:href="10.11646/zootaxa.5016.3.1" ext-link-type="doi" xlink:type="simple">https://doi.org/10.11646/zootaxa.5016.3.1</ext-link></mixed-citation></ref><ref id="B20"><mixed-citation xmlns:xlink="http://www.w3.org/1999/xlink" xlink:type="simple"><person-group><name name-style="western"><surname>Eto</surname><given-names>K</given-names></name><name name-style="western"><surname>Matsui</surname><given-names>M</given-names></name><name name-style="western"><surname>Nishikawa</surname><given-names>K</given-names></name></person-group> (<year>2015</year>) <article-title>Description of a new species of the genus <italic><tp:taxon-name><tp:taxon-name-part taxon-name-part-type="genus">Leptobrachella</tp:taxon-name-part></tp:taxon-name></italic> (<tp:taxon-name><tp:taxon-name-part taxon-name-part-type="class">Amphibia</tp:taxon-name-part></tp:taxon-name>, <tp:taxon-name><tp:taxon-name-part taxon-name-part-type="order">Anura</tp:taxon-name-part></tp:taxon-name>, <tp:taxon-name><tp:taxon-name-part taxon-name-part-type="family">Megophryidae</tp:taxon-name-part></tp:taxon-name>) from Borneo.</article-title><source>Current Herpetology</source><volume>34</volume>(<issue>2</issue>): <fpage>128</fpage>–<lpage>139</lpage>. <ext-link xlink:href="10.5358/hsj.34.128" ext-link-type="doi" xlink:type="simple">https://doi.org/10.5358/hsj.34.128</ext-link></mixed-citation></ref><ref id="B43"><mixed-citation xmlns:xlink="http://www.w3.org/1999/xlink" xlink:type="simple"><person-group><name name-style="western"><surname>Li</surname><given-names>SZ</given-names></name><name name-style="western"><surname>Liu</surname><given-names>J</given-names></name><name name-style="western"><surname>Wei</surname><given-names>G</given-names></name><name name-style="western"><surname>Wang</surname><given-names>B</given-names></name></person-group> (<year>2020</year>) <article-title>A new species of the Asian leaf litter toad genus <italic><tp:taxon-name><tp:taxon-name-part taxon-name-part-type="genus">Leptobrachella</tp:taxon-name-part></tp:taxon-name></italic> (<tp:taxon-name><tp:taxon-name-part taxon-name-part-type="class">Amphibia</tp:taxon-name-part></tp:taxon-name>, <tp:taxon-name><tp:taxon-name-part taxon-name-part-type="order">Anura</tp:taxon-name-part></tp:taxon-name>, <tp:taxon-name><tp:taxon-name-part taxon-name-part-type="family">Megophryidae</tp:taxon-name-part></tp:taxon-name>) from southwest China.</article-title><source>ZooKeys</source><volume>943</volume>: <fpage>91</fpage>–<lpage>118</lpage>. <ext-link xlink:href="10.3897/zookeys.943.51572" ext-link-type="doi" xlink:type="simple">https://doi.org/10.3897/zookeys.943.51572</ext-link></mixed-citation></ref><ref id="B69"><mixed-citation xmlns:xlink="http://www.w3.org/1999/xlink" xlink:type="simple"><person-group><name name-style="western"><surname>Rowley</surname><given-names>JJ</given-names></name><name name-style="western"><surname>Hoang</surname><given-names>DH</given-names></name><name name-style="western"><surname>Le</surname><given-names>TTD</given-names></name><name name-style="western"><surname>Dau</surname><given-names>QV</given-names></name><name name-style="western"><surname>Cao</surname><given-names>TT</given-names></name></person-group> (<year>2010a</year>) <article-title>A new species of <italic><tp:taxon-name><tp:taxon-name-part taxon-name-part-type="genus">Leptolalax</tp:taxon-name-part></tp:taxon-name></italic> (<tp:taxon-name><tp:taxon-name-part taxon-name-part-type="order">Anura</tp:taxon-name-part></tp:taxon-name>: <tp:taxon-name><tp:taxon-name-part taxon-name-part-type="family">Megophryidae</tp:taxon-name-part></tp:taxon-name>) from Vietnam and further information on <tp:taxon-name><tp:taxon-name-part taxon-name-part-type="genus">Leptolalax</tp:taxon-name-part><tp:taxon-name-part taxon-name-part-type="species">tuberosus</tp:taxon-name-part></tp:taxon-name>.</article-title><source>Zootaxa</source><volume>2660</volume>: <fpage>33</fpage>–<lpage>45</lpage>.</mixed-citation></ref><ref id="B8"><mixed-citation xmlns:xlink="http://www.w3.org/1999/xlink" xlink:type="simple"><person-group><name name-style="western"><surname>Chen</surname><given-names>WC</given-names></name><name name-style="western"><surname>Yu</surname><given-names>GD</given-names></name><name name-style="western"><surname>Cheng</surname><given-names>ZY</given-names></name><name name-style="western"><surname>Meng</surname><given-names>T</given-names></name><name name-style="western"><surname>Wei</surname><given-names>H</given-names></name><name name-style="western"><surname>Zhou</surname><given-names>GY</given-names></name><name name-style="western"><surname>Lu</surname><given-names>YW</given-names></name></person-group> (<year>2021b</year>) <article-title>A new species of <italic><tp:taxon-name><tp:taxon-name-part taxon-name-part-type="genus">Leptobrachella</tp:taxon-name-part></tp:taxon-name></italic> (<tp:taxon-name><tp:taxon-name-part taxon-name-part-type="order">Anura</tp:taxon-name-part></tp:taxon-name>: <tp:taxon-name><tp:taxon-name-part taxon-name-part-type="family">Megophryidae</tp:taxon-name-part></tp:taxon-name>) from central Guangxi, China.</article-title><source>Zoological Research</source><volume>42</volume>(<issue>6</issue>): <fpage>783</fpage>–<lpage>788</lpage>. <ext-link xlink:href="10.24272/j.issn.2095-8137.2021.179" ext-link-type="doi" xlink:type="simple">https://doi.org/10.24272/j.issn.2095-8137.2021.179</ext-link></mixed-citation></ref><ref id="B37"><mixed-citation xmlns:xlink="http://www.w3.org/1999/xlink" xlink:type="simple"><person-group><name name-style="western"><surname>Inger</surname><given-names>RF</given-names></name><name name-style="western"><surname>Stuebing</surname><given-names>RB</given-names></name><name name-style="western"><surname>Tan</surname><given-names>F</given-names></name></person-group> (<year>1995</year>) <article-title>New species and new records of anurans from Borneo. Raffles Bulletin of Zoology.</article-title><source>Singapore</source><volume>43</volume>: <fpage>115</fpage>–<lpage>132</lpage>.</mixed-citation></ref><ref id="B54"><mixed-citation xmlns:xlink="http://www.w3.org/1999/xlink" xlink:type="simple"><person-group><name name-style="western"><surname>Matsui</surname><given-names>M</given-names></name><name name-style="western"><surname>Dehling</surname><given-names>JM</given-names></name></person-group> (<year>2012</year>) <article-title>Notes on an enigmatic Bornean megophryid, <italic><tp:taxon-name><tp:taxon-name-part taxon-name-part-type="genus">Leptolalax</tp:taxon-name-part><tp:taxon-name-part taxon-name-part-type="species">dringi</tp:taxon-name-part></tp:taxon-name></italic> Dubois, 1987 (<tp:taxon-name><tp:taxon-name-part taxon-name-part-type="class">Amphibia</tp:taxon-name-part></tp:taxon-name>: <tp:taxon-name><tp:taxon-name-part taxon-name-part-type="order">Anura</tp:taxon-name-part></tp:taxon-name>).</article-title><source>Zootaxa</source><volume>3317</volume>(<issue>1</issue>): <fpage>49</fpage>–<lpage>58</lpage>. <ext-link xlink:href="10.11646/zootaxa.3317.1.4" ext-link-type="doi" xlink:type="simple">https://doi.org/10.11646/zootaxa.3317.1.4</ext-link></mixed-citation></ref><ref id="B6"><mixed-citation xmlns:xlink="http://www.w3.org/1999/xlink" xlink:type="simple"><person-group><name name-style="western"><surname>Chen</surname><given-names>JM</given-names></name><name name-style="western"><surname>Xu</surname><given-names>K</given-names></name><name name-style="western"><surname>Poyarkov</surname><given-names>NA</given-names></name><name name-style="western"><surname>Wang</surname><given-names>K</given-names></name><name name-style="western"><surname>Yuan</surname><given-names>ZY</given-names></name><name name-style="western"><surname>Hou</surname><given-names>M</given-names></name><name name-style="western"><surname>Suwannapoom</surname><given-names>C</given-names></name><name name-style="western"><surname>Wang</surname><given-names>J</given-names></name><name name-style="western"><surname>Che</surname><given-names>J</given-names></name></person-group> (<year>2020</year>) <article-title>How little is known about “the little brown frogs”: description of three new species of the genus <italic><tp:taxon-name><tp:taxon-name-part taxon-name-part-type="genus">Leptobrachella</tp:taxon-name-part></tp:taxon-name></italic> (<tp:taxon-name><tp:taxon-name-part taxon-name-part-type="order">Anura</tp:taxon-name-part></tp:taxon-name>: <tp:taxon-name><tp:taxon-name-part taxon-name-part-type="family">Megophryidae</tp:taxon-name-part></tp:taxon-name>) from Yunnan.</article-title><source>Zoological Research</source><volume>41</volume>(<issue>3</issue>): <fpage>292</fpage>–<lpage>313</lpage>. <ext-link xlink:href="10.24272/j.issn.2095-8137.2020.036" ext-link-type="doi" xlink:type="simple">https://doi.org/10.24272/j.issn.2095-8137.2020.036</ext-link></mixed-citation></ref><ref id="B73"><mixed-citation xmlns:xlink="http://www.w3.org/1999/xlink" xlink:type="simple"><person-group><name name-style="western"><surname>Rowley</surname><given-names>JJ</given-names></name><name name-style="western"><surname>Hoang</surname><given-names>HD</given-names></name><name name-style="western"><surname>Dau</surname><given-names>VQ</given-names></name><name name-style="western"><surname>Le</surname><given-names>TTD</given-names></name><name name-style="western"><surname>Cao</surname><given-names>TT</given-names></name></person-group> (<year>2012</year>) <article-title>A new species of <italic><tp:taxon-name><tp:taxon-name-part taxon-name-part-type="genus">Leptolalax</tp:taxon-name-part></tp:taxon-name></italic> (<tp:taxon-name><tp:taxon-name-part taxon-name-part-type="order">Anura</tp:taxon-name-part></tp:taxon-name>: <tp:taxon-name><tp:taxon-name-part taxon-name-part-type="family">Megophryidae</tp:taxon-name-part></tp:taxon-name>) from central Vietnam.</article-title><source>Zootaxa</source><volume>3321</volume>(<issue>1</issue>): <fpage>56</fpage>–<lpage>68</lpage>. <ext-link xlink:href="10.11646/zootaxa.3321.1.4" ext-link-type="doi" xlink:type="simple">https://doi.org/10.11646/zootaxa.3321.1.4</ext-link></mixed-citation></ref><ref id="B16"><mixed-citation xmlns:xlink="http://www.w3.org/1999/xlink" xlink:type="simple"><person-group><name name-style="western"><surname>Dehling</surname><given-names>JM</given-names></name><name name-style="western"><surname>Matsui</surname><given-names>M</given-names></name></person-group> (<year>2013</year>) <article-title>A new species of <italic><tp:taxon-name><tp:taxon-name-part taxon-name-part-type="genus">Leptolalax</tp:taxon-name-part></tp:taxon-name></italic> (<tp:taxon-name><tp:taxon-name-part taxon-name-part-type="order">Anura</tp:taxon-name-part></tp:taxon-name>: <tp:taxon-name><tp:taxon-name-part taxon-name-part-type="family">Megophryidae</tp:taxon-name-part></tp:taxon-name>) from Gunung Mulu National Park, Sarawak, East Malaysia (Borneo).</article-title><source>Zootaxa</source><volume>3670</volume>(<issue>1</issue>): <fpage>33</fpage>–<lpage>44</lpage>. <ext-link xlink:href="10.11646/zootaxa.3670.1.2" ext-link-type="doi" xlink:type="simple">https://doi.org/10.11646/zootaxa.3670.1.2</ext-link></mixed-citation></ref><ref id="B53"><mixed-citation xmlns:xlink="http://www.w3.org/1999/xlink" xlink:type="simple"><person-group><name name-style="western"><surname>Matsui</surname><given-names>M</given-names></name></person-group> (<year>2006</year>) <article-title>Three new species of <italic><tp:taxon-name><tp:taxon-name-part taxon-name-part-type="genus">Leptolalax</tp:taxon-name-part></tp:taxon-name></italic> from Thailand (<tp:taxon-name><tp:taxon-name-part taxon-name-part-type="class">Amphibia</tp:taxon-name-part></tp:taxon-name>, <tp:taxon-name><tp:taxon-name-part taxon-name-part-type="order">Anura</tp:taxon-name-part></tp:taxon-name>, <tp:taxon-name><tp:taxon-name-part taxon-name-part-type="family">Megophryidae</tp:taxon-name-part></tp:taxon-name>).</article-title><source>Zoological Science</source><volume>23</volume>(<issue>9</issue>): <fpage>821</fpage>–<lpage>830</lpage>. <ext-link xlink:href="10.2108/zsj.23.821" ext-link-type="doi" xlink:type="simple">https://doi.org/10.2108/zsj.23.821</ext-link></mixed-citation></ref><ref id="B30"><mixed-citation xmlns:xlink="http://www.w3.org/1999/xlink" xlink:type="simple"><person-group><name name-style="western"><surname>Günther</surname><given-names>A</given-names></name></person-group> (<year>1872</year>) <article-title>On the reptiles and amphibians of Borneo.</article-title><source>Proceedings of the Scientific Meetings of the Zoological Society of London</source><volume>1872</volume>: <fpage>586</fpage>–<lpage>600</lpage>.</mixed-citation></ref><ref id="B15"><mixed-citation xmlns:xlink="http://www.w3.org/1999/xlink" xlink:type="simple"><person-group><name name-style="western"><surname>Dehling</surname><given-names>JM</given-names></name></person-group> (<year>2012b</year>) <article-title>Redescription of <italic><tp:taxon-name><tp:taxon-name-part taxon-name-part-type="genus">Leptolalax</tp:taxon-name-part><tp:taxon-name-part taxon-name-part-type="species">gracilis</tp:taxon-name-part></tp:taxon-name></italic> (Günther, 1872) from Borneo and taxonomic status of two populations of <italic><tp:taxon-name><tp:taxon-name-part taxon-name-part-type="genus">Leptolalax</tp:taxon-name-part></tp:taxon-name></italic> (<tp:taxon-name><tp:taxon-name-part taxon-name-part-type="order">Anura</tp:taxon-name-part></tp:taxon-name>: <tp:taxon-name><tp:taxon-name-part taxon-name-part-type="family">Megophryidae</tp:taxon-name-part></tp:taxon-name>) from Peninsular Malaysia.</article-title><source>Zootaxa</source><volume>3328</volume>(<issue>1</issue>): <fpage>20</fpage>–<lpage>34</lpage>. <ext-link xlink:href="10.11646/zootaxa.3328.1.2" ext-link-type="doi" xlink:type="simple">https://doi.org/10.11646/zootaxa.3328.1.2</ext-link></mixed-citation></ref><ref id="B3"><mixed-citation xmlns:xlink="http://www.w3.org/1999/xlink" xlink:type="simple"><person-group><name name-style="western"><surname>Boulenger</surname><given-names>GA</given-names></name></person-group> (<year>1900</year>) Descriptions of new batrachians and reptiles from the Larut Hills, Perak. Annals and Magazine of Natural History, Series 7 6(32): 186–193. <ext-link xlink:href="10.1080/00222930008678356" ext-link-type="doi" xlink:type="simple">https://doi.org/10.1080/00222930008678356</ext-link></mixed-citation></ref><ref id="B75"><mixed-citation xmlns:xlink="http://www.w3.org/1999/xlink" xlink:type="simple"><person-group><name name-style="western"><surname>Rowley</surname><given-names>JJ</given-names></name><name name-style="western"><surname>Stuart</surname><given-names>BL</given-names></name><name name-style="western"><surname>Neang</surname><given-names>T</given-names></name><name name-style="western"><surname>Hoang</surname><given-names>HD</given-names></name><name name-style="western"><surname>Dau</surname><given-names>VQ</given-names></name><name name-style="western"><surname>Nguyen</surname><given-names>TT</given-names></name><name name-style="western"><surname>Emmett</surname><given-names>DA</given-names></name></person-group> (<year>2015a</year>) <article-title>A new species of <italic><tp:taxon-name><tp:taxon-name-part taxon-name-part-type="genus">Leptolalax</tp:taxon-name-part></tp:taxon-name></italic> (<tp:taxon-name><tp:taxon-name-part taxon-name-part-type="order">Anura</tp:taxon-name-part></tp:taxon-name>: <tp:taxon-name><tp:taxon-name-part taxon-name-part-type="family">Megophryidae</tp:taxon-name-part></tp:taxon-name>) from Vietnam and Cambodia.</article-title><source>Zootaxa</source><volume>4039</volume>(<issue>3</issue>): <fpage>401</fpage>–<lpage>417</lpage>. <ext-link xlink:href="10.11646/zootaxa.4039.3.1" ext-link-type="doi" xlink:type="simple">https://doi.org/10.11646/zootaxa.4039.3.1</ext-link></mixed-citation></ref><ref id="B10"><mixed-citation xmlns:xlink="http://www.w3.org/1999/xlink" xlink:type="simple"><person-group><name name-style="western"><surname>Cheng</surname><given-names>YL</given-names></name><name name-style="western"><surname>Shi</surname><given-names>SC</given-names></name><name name-style="western"><surname>Li</surname><given-names>J</given-names></name><name name-style="western"><surname>Liu</surname><given-names>J</given-names></name><name name-style="western"><surname>Li</surname><given-names>SZ</given-names></name><name name-style="western"><surname>Wang</surname><given-names>B</given-names></name></person-group> (<year>2021</year>) <article-title>A new species of the Asian leaf litter toad genus <italic><tp:taxon-name><tp:taxon-name-part taxon-name-part-type="genus">Leptobrachella</tp:taxon-name-part></tp:taxon-name></italic> Smith, 1925 (<tp:taxon-name><tp:taxon-name-part taxon-name-part-type="order">Anura</tp:taxon-name-part></tp:taxon-name>, <tp:taxon-name><tp:taxon-name-part taxon-name-part-type="family">Megophryidae</tp:taxon-name-part></tp:taxon-name>) from northwest Guizhou Province, China.</article-title><source>ZooKeys</source><volume>1021</volume>: <fpage>81</fpage>–<lpage>107</lpage>. <ext-link xlink:href="10.3897/zookeys.1021.60729" ext-link-type="doi" xlink:type="simple">https://doi.org/10.3897/zookeys.1021.60729</ext-link></mixed-citation></ref><ref id="B28"><mixed-citation xmlns:xlink="http://www.w3.org/1999/xlink" xlink:type="simple"><person-group><name name-style="western"><surname>Grismer</surname><given-names>LL</given-names></name><name name-style="western"><surname>Grismer</surname><given-names>JL</given-names></name><name name-style="western"><surname>Youmans</surname><given-names>TM</given-names></name></person-group> (<year>2004</year>) <article-title>A new species of <italic><tp:taxon-name><tp:taxon-name-part taxon-name-part-type="genus">Leptolalax</tp:taxon-name-part></tp:taxon-name></italic> (<tp:taxon-name><tp:taxon-name-part taxon-name-part-type="order">Anura</tp:taxon-name-part></tp:taxon-name>: <tp:taxon-name><tp:taxon-name-part taxon-name-part-type="family">Megophryidae</tp:taxon-name-part></tp:taxon-name>) from Pulau Tioman, West Malaysia.</article-title><source>Asiatic Herpetological Research</source><volume>10</volume>: <fpage>8</fpage>–<lpage>11</lpage>.</mixed-citation></ref><ref id="B55"><mixed-citation xmlns:xlink="http://www.w3.org/1999/xlink" xlink:type="simple"><person-group><name name-style="western"><surname>Matsui</surname><given-names>M</given-names></name><name name-style="western"><surname>Belabut</surname><given-names>DM</given-names></name><name name-style="western"><surname>Ahmad</surname><given-names>N</given-names></name><name name-style="western"><surname>Yong</surname><given-names>HS</given-names></name></person-group> (<year>2009</year>) <article-title>A new species of <italic><tp:taxon-name><tp:taxon-name-part taxon-name-part-type="genus">Leptolalax</tp:taxon-name-part></tp:taxon-name></italic> (<tp:taxon-name><tp:taxon-name-part taxon-name-part-type="class">Amphibia</tp:taxon-name-part></tp:taxon-name>, <tp:taxon-name><tp:taxon-name-part taxon-name-part-type="order">Anura</tp:taxon-name-part></tp:taxon-name>, <tp:taxon-name><tp:taxon-name-part taxon-name-part-type="family">Megophryidae</tp:taxon-name-part></tp:taxon-name>) from Peninsular Malaysia.</article-title><source>Zoological Science</source><volume>26</volume>(<issue>3</issue>): <fpage>243</fpage>–<lpage>247</lpage>. <ext-link xlink:href="10.2108/zsj.26.243" ext-link-type="doi" xlink:type="simple">https://doi.org/10.2108/zsj.26.243</ext-link></mixed-citation></ref><ref id="B13"><mixed-citation xmlns:xlink="http://www.w3.org/1999/xlink" xlink:type="simple"><person-group><name name-style="western"><surname>Das</surname><given-names>I</given-names></name><name name-style="western"><surname>Tron</surname><given-names>RKL</given-names></name><name name-style="western"><surname>Rangad</surname><given-names>D</given-names></name><name name-style="western"><surname>Hooroo</surname><given-names>RN</given-names></name></person-group> (<year>2010</year>) <article-title>A new species of <italic><tp:taxon-name><tp:taxon-name-part taxon-name-part-type="genus">Leptolalax</tp:taxon-name-part></tp:taxon-name></italic> (<tp:taxon-name><tp:taxon-name-part taxon-name-part-type="order">Anura</tp:taxon-name-part></tp:taxon-name>: <tp:taxon-name><tp:taxon-name-part taxon-name-part-type="family">Megophryidae</tp:taxon-name-part></tp:taxon-name>) from the sacred groves of Mawphlang, Meghalaya, north-eastern India.</article-title><source>Zootaxa</source><volume>2339</volume>(<issue>1</issue>): <fpage>44</fpage>–<lpage>56</lpage>. <ext-link xlink:href="10.11646/zootaxa.2339.1.2" ext-link-type="doi" xlink:type="simple">https://doi.org/10.11646/zootaxa.2339.1.2</ext-link></mixed-citation></ref><ref id="B1"><mixed-citation xmlns:xlink="http://www.w3.org/1999/xlink" xlink:type="simple"><person-group><name name-style="western"><surname>Anderson</surname><given-names>J</given-names></name></person-group> (<year>1871</year>) <article-title>A list of the reptilian accession to the Indian Museum, Calcutta from 1865 to 1870, with a description of some new species.</article-title><source>Journal of the Asiatic Society of Bengal</source><volume>40</volume>: <fpage>12</fpage>–<lpage>39</lpage>.</mixed-citation></ref><ref id="B35"><mixed-citation xmlns:xlink="http://www.w3.org/1999/xlink" xlink:type="simple"><person-group><name name-style="western"><surname>Humtsoe</surname><given-names>LN</given-names></name><name name-style="western"><surname>Bordoloi</surname><given-names>S</given-names></name><name name-style="western"><surname>Ohler</surname><given-names>A</given-names></name><name name-style="western"><surname>Dubois</surname><given-names>A</given-names></name></person-group> (<year>2008</year>) <article-title>Rediscovery of a long known species, <italic><tp:taxon-name><tp:taxon-name-part taxon-name-part-type="genus">Ixalus</tp:taxon-name-part><tp:taxon-name-part taxon-name-part-type="species">lateralis</tp:taxon-name-part></tp:taxon-name></italic> Anderson, 1871.</article-title><source>Zootaxa</source><volume>1921</volume>(<issue>1</issue>): <fpage>24</fpage>–<lpage>34</lpage>. <ext-link xlink:href="10.11646/zootaxa.1921.1.2" ext-link-type="doi" xlink:type="simple">https://doi.org/10.11646/zootaxa.1921.1.2</ext-link></mixed-citation></ref><ref id="B84"><mixed-citation xmlns:xlink="http://www.w3.org/1999/xlink" xlink:type="simple"><person-group><name name-style="western"><surname>Sung</surname><given-names>YH</given-names></name><name name-style="western"><surname>Yang</surname><given-names>JH</given-names></name><name name-style="western"><surname>Wang</surname><given-names>YY</given-names></name></person-group> (<year>2014</year>) <article-title>A new species of <italic><tp:taxon-name><tp:taxon-name-part taxon-name-part-type="genus">Leptolalax</tp:taxon-name-part></tp:taxon-name></italic> (<tp:taxon-name><tp:taxon-name-part taxon-name-part-type="order">Anura</tp:taxon-name-part></tp:taxon-name>: <tp:taxon-name><tp:taxon-name-part taxon-name-part-type="family">Megophryidae</tp:taxon-name-part></tp:taxon-name>) from southern China.</article-title><source>Asian Herpetological Research</source><volume>5</volume>(<issue>2</issue>): <fpage>80</fpage>–<lpage>90</lpage>. <ext-link xlink:href="10.3724/SP.J.1245.2014.00080" ext-link-type="doi" xlink:type="simple">https://doi.org/10.3724/SP.J.1245.2014.00080</ext-link></mixed-citation></ref><ref id="B19"><mixed-citation xmlns:xlink="http://www.w3.org/1999/xlink" xlink:type="simple"><person-group><name name-style="western"><surname>Duong</surname><given-names>TV</given-names></name><name name-style="western"><surname>Do</surname><given-names>DT</given-names></name><name name-style="western"><surname>Ngo</surname><given-names>CD</given-names></name><name name-style="western"><surname>Nguyen</surname><given-names>TQ</given-names></name><name name-style="western"><surname>Poyarkov Jr</surname><given-names>NA</given-names></name></person-group> (<year>2018</year>) <article-title>A new species of the genus <italic><tp:taxon-name><tp:taxon-name-part taxon-name-part-type="genus">Leptolalax</tp:taxon-name-part></tp:taxon-name></italic> (<tp:taxon-name><tp:taxon-name-part taxon-name-part-type="order">Anura</tp:taxon-name-part></tp:taxon-name>: <tp:taxon-name><tp:taxon-name-part taxon-name-part-type="family">Megophryidae</tp:taxon-name-part></tp:taxon-name>) from southern Vietnam.</article-title><source>Zoological Research</source><volume>39</volume>: <fpage>181</fpage>–<lpage>196</lpage>. <ext-link xlink:href="10.24272/j.issn.2095-8137.2018.009" ext-link-type="doi" xlink:type="simple">https://doi.org/10.24272/j.issn.2095-8137.2018.009</ext-link></mixed-citation></ref><ref id="B34"><mixed-citation xmlns:xlink="http://www.w3.org/1999/xlink" xlink:type="simple"><person-group><name name-style="western"><surname>Hou</surname><given-names>YM</given-names></name><name name-style="western"><surname>Zhang</surname><given-names>MF</given-names></name><name name-style="western"><surname>Hu</surname><given-names>F</given-names></name><name name-style="western"><surname>Li</surname><given-names>SY</given-names></name><name name-style="western"><surname>Shi</surname><given-names>SC</given-names></name><name name-style="western"><surname>Chen</surname><given-names>J</given-names></name><name name-style="western"><surname>Mo</surname><given-names>XY</given-names></name><name name-style="western"><surname>Wang</surname><given-names>B</given-names></name></person-group> (<year>2018</year>) <article-title>A new species of the genus <italic><tp:taxon-name><tp:taxon-name-part taxon-name-part-type="genus">Leptolalax</tp:taxon-name-part></tp:taxon-name></italic> (<tp:taxon-name><tp:taxon-name-part taxon-name-part-type="order">Anura</tp:taxon-name-part></tp:taxon-name>, <tp:taxon-name><tp:taxon-name-part taxon-name-part-type="family">Megophryidae</tp:taxon-name-part></tp:taxon-name>) from Hunan, China.</article-title><source>Zootaxa</source><volume>4444</volume>(<issue>3</issue>): <fpage>247</fpage>–<lpage>266</lpage>. <ext-link xlink:href="10.11646/zootaxa.4444.3.2" ext-link-type="doi" xlink:type="simple">https://doi.org/10.11646/zootaxa.4444.3.2</ext-link></mixed-citation></ref><ref id="B94"><mixed-citation xmlns:xlink="http://www.w3.org/1999/xlink" xlink:type="simple"><person-group><name name-style="western"><surname>Yuan</surname><given-names>ZY</given-names></name><name name-style="western"><surname>Sun</surname><given-names>RD</given-names></name><name name-style="western"><surname>Chen</surname><given-names>JM</given-names></name><name name-style="western"><surname>Rowley</surname><given-names>JJ</given-names></name><name name-style="western"><surname>Wu</surname><given-names>ZJ</given-names></name><name name-style="western"><surname>Hou</surname><given-names>SB</given-names></name><name name-style="western"><surname>Wang</surname><given-names>SN</given-names></name><name name-style="western"><surname>Che</surname><given-names>J</given-names></name></person-group> (<year>2017</year>) <article-title>A new species of the genus <italic><tp:taxon-name><tp:taxon-name-part taxon-name-part-type="genus">Leptolalax</tp:taxon-name-part></tp:taxon-name></italic> (<tp:taxon-name><tp:taxon-name-part taxon-name-part-type="order">Anura</tp:taxon-name-part></tp:taxon-name>: <tp:taxon-name><tp:taxon-name-part taxon-name-part-type="family">Megophryidae</tp:taxon-name-part></tp:taxon-name>) from Guangxi, China.</article-title><source>Zootaxa</source><volume>4300</volume>(<issue>4</issue>): <fpage>551</fpage>–<lpage>570</lpage>. <ext-link xlink:href="10.11646/zootaxa.4300.4.5" ext-link-type="doi" xlink:type="simple">https://doi.org/10.11646/zootaxa.4300.4.5</ext-link></mixed-citation></ref><ref id="B57"><mixed-citation xmlns:xlink="http://www.w3.org/1999/xlink" xlink:type="simple"><person-group><name name-style="western"><surname>Matsui</surname><given-names>M</given-names></name><name name-style="western"><surname>Nishikawa</surname><given-names>K</given-names></name><name name-style="western"><surname>Yambun</surname><given-names>P</given-names></name></person-group> (<year>2014b</year>) <article-title>A new <italic><tp:taxon-name><tp:taxon-name-part taxon-name-part-type="genus">Leptolalax</tp:taxon-name-part></tp:taxon-name></italic> from the mountains of Sabah, Borneo (<tp:taxon-name><tp:taxon-name-part taxon-name-part-type="class">Amphibia</tp:taxon-name-part></tp:taxon-name>, <tp:taxon-name><tp:taxon-name-part taxon-name-part-type="order">Anura</tp:taxon-name-part></tp:taxon-name>, <tp:taxon-name><tp:taxon-name-part taxon-name-part-type="family">Megophryidae</tp:taxon-name-part></tp:taxon-name>).</article-title><source>Zootaxa</source><volume>3753</volume>(<issue>3</issue>): <fpage>440</fpage>–<lpage>452</lpage>. <ext-link xlink:href="10.11646/zootaxa.3753.5.3" ext-link-type="doi" xlink:type="simple">https://doi.org/10.11646/zootaxa.3753.5.3</ext-link></mixed-citation></ref><ref id="B38"><mixed-citation xmlns:xlink="http://www.w3.org/1999/xlink" xlink:type="simple"><person-group><name name-style="western"><surname>Inger</surname><given-names>RF</given-names></name><name name-style="western"><surname>Lakim</surname><given-names>M</given-names></name><name name-style="western"><surname>Biun</surname><given-names>A</given-names></name><name name-style="western"><surname>Yambun</surname><given-names>P</given-names></name></person-group> (<year>1997</year>) <article-title>A new species of <italic><tp:taxon-name><tp:taxon-name-part taxon-name-part-type="genus">Leptolalax</tp:taxon-name-part></tp:taxon-name></italic> (<tp:taxon-name><tp:taxon-name-part taxon-name-part-type="order">Anura</tp:taxon-name-part></tp:taxon-name>: <tp:taxon-name><tp:taxon-name-part taxon-name-part-type="family">Megophryidae</tp:taxon-name-part></tp:taxon-name>) from Borneo.</article-title><source>Asiatic Herpetological Research</source><volume>7</volume>: <fpage>48</fpage>–<lpage>50</lpage>. <ext-link xlink:href="10.5962/bhl.part.18855" ext-link-type="doi" xlink:type="simple">https://doi.org/10.5962/bhl.part.18855</ext-link></mixed-citation></ref><ref id="B70"><mixed-citation xmlns:xlink="http://www.w3.org/1999/xlink" xlink:type="simple"><person-group><name name-style="western"><surname>Rowley</surname><given-names>JJ</given-names></name><name name-style="western"><surname>Stuart</surname><given-names>BL</given-names></name><name name-style="western"><surname>Neang</surname><given-names>T</given-names></name><name name-style="western"><surname>Emmett</surname><given-names>DA</given-names></name></person-group> (<year>2010b</year>) <article-title>A new species of <italic><tp:taxon-name><tp:taxon-name-part taxon-name-part-type="genus">Leptolalax</tp:taxon-name-part></tp:taxon-name></italic> (<tp:taxon-name><tp:taxon-name-part taxon-name-part-type="order">Anura</tp:taxon-name-part></tp:taxon-name>: <tp:taxon-name><tp:taxon-name-part taxon-name-part-type="family">Megophryidae</tp:taxon-name-part></tp:taxon-name>) from northeastern Cambodia.</article-title><source>Zootaxa</source><volume>2567</volume>(<issue>1</issue>): <fpage>57</fpage>–<lpage>68</lpage>. <ext-link xlink:href="10.11646/zootaxa.2567.1.3" ext-link-type="doi" xlink:type="simple">https://doi.org/10.11646/zootaxa.2567.1.3</ext-link></mixed-citation></ref><ref id="B86"><mixed-citation xmlns:xlink="http://www.w3.org/1999/xlink" xlink:type="simple"><person-group><name name-style="western"><surname>Taylor</surname><given-names>EH</given-names></name></person-group> (<year>1962</year>) <article-title>The amphibian fauna of Thailand.</article-title><source>The University of Kansas Science Bulletin</source><volume>43</volume>: <fpage>265</fpage>–<lpage>599</lpage>. <ext-link xlink:href="10.5962/bhl.part.13347" ext-link-type="doi" xlink:type="simple">https://doi.org/10.5962/bhl.part.13347</ext-link></mixed-citation></ref><ref id="B7"><mixed-citation xmlns:xlink="http://www.w3.org/1999/xlink" xlink:type="simple"><person-group><name name-style="western"><surname>Chen</surname><given-names>JM</given-names></name><name name-style="western"><surname>Suwannapoom</surname><given-names>C</given-names></name><name name-style="western"><surname>Wu</surname><given-names>YH</given-names></name><name name-style="western"><surname>Poyarkov</surname><given-names>NJ</given-names></name><name name-style="western"><surname>Xu</surname><given-names>K</given-names></name><name name-style="western"><surname>Pawangkhanant</surname><given-names>P</given-names></name><name name-style="western"><surname>Che</surname><given-names>J</given-names></name></person-group> (<year>2021a</year>) <article-title>Integrative taxonomy reveals a new species of <italic><tp:taxon-name><tp:taxon-name-part taxon-name-part-type="genus">Leptobrachella</tp:taxon-name-part></tp:taxon-name></italic> (<tp:taxon-name><tp:taxon-name-part taxon-name-part-type="order">Anura</tp:taxon-name-part></tp:taxon-name>: <tp:taxon-name><tp:taxon-name-part taxon-name-part-type="family">Megophryidae</tp:taxon-name-part></tp:taxon-name>) from the mountains of northern Thailand.</article-title><source>Zootaxa</source><volume>5052</volume>(<issue>2</issue>): <fpage>41</fpage>–<lpage>64</lpage>. <ext-link xlink:href="10.11646/zootaxa.5052.2.2" ext-link-type="doi" xlink:type="simple">https://doi.org/10.11646/zootaxa.5052.2.2</ext-link></mixed-citation></ref><ref id="B33"><mixed-citation xmlns:xlink="http://www.w3.org/1999/xlink" xlink:type="simple"><person-group><name name-style="western"><surname>Hoang</surname><given-names>CV</given-names></name><name name-style="western"><surname>Nguyen</surname><given-names>TT</given-names></name><name name-style="western"><surname>Luu</surname><given-names>VQ</given-names></name><name name-style="western"><surname>Nguyen</surname><given-names>TQ</given-names></name><name name-style="western"><surname>Jiang</surname><given-names>JP</given-names></name></person-group> (<year>2019</year>) <article-title>A new species of <italic><tp:taxon-name><tp:taxon-name-part taxon-name-part-type="genus">Leptobrachella</tp:taxon-name-part></tp:taxon-name></italic> Smith 1925 (<tp:taxon-name><tp:taxon-name-part taxon-name-part-type="order">Anura</tp:taxon-name-part></tp:taxon-name>: <tp:taxon-name><tp:taxon-name-part taxon-name-part-type="family">Megophryidae</tp:taxon-name-part></tp:taxon-name>) from Thanh Hoa Province, Vietnam. Raffles Bulletin of Zoology.</article-title><source>Singapore</source><volume>67</volume>: <fpage>536</fpage>–<lpage>556</lpage>. <ext-link xlink:href="10.26107/RBZ%E2%80%932019-0042" ext-link-type="doi" xlink:type="simple">https://doi.org/10.26107/RBZ–2019-0042</ext-link></mixed-citation></ref><ref id="B42"><mixed-citation xmlns:xlink="http://www.w3.org/1999/xlink" xlink:type="simple"><person-group><name name-style="western"><surname>Lathrop</surname><given-names>A</given-names></name><name name-style="western"><surname>Murphy</surname><given-names>RW</given-names></name><name name-style="western"><surname>Orlov</surname><given-names>N</given-names></name><name name-style="western"><surname>Ho</surname><given-names>CT</given-names></name></person-group> (<year>1998</year>) <article-title>Two new species of <italic><tp:taxon-name><tp:taxon-name-part taxon-name-part-type="genus">Leptolalax</tp:taxon-name-part></tp:taxon-name></italic> (<tp:taxon-name><tp:taxon-name-part taxon-name-part-type="order">Anura</tp:taxon-name-part></tp:taxon-name>: <tp:taxon-name><tp:taxon-name-part taxon-name-part-type="family">Megophryidae</tp:taxon-name-part></tp:taxon-name>) from northern Vietnam.</article-title><source><tp:taxon-name><tp:taxon-name-part taxon-name-part-type="class">Amphibia</tp:taxon-name-part></tp:taxon-name>-<tp:taxon-name><tp:taxon-name-part taxon-name-part-type="class">Reptilia</tp:taxon-name-part></tp:taxon-name></source><volume>19</volume>(<issue>3</issue>): <fpage>253</fpage>–<lpage>267</lpage>. <ext-link xlink:href="10.1163/156853898X00160" ext-link-type="doi" xlink:type="simple">https://doi.org/10.1163/156853898X00160</ext-link></mixed-citation></ref><ref id="B31"><mixed-citation xmlns:xlink="http://www.w3.org/1999/xlink" xlink:type="simple"><person-group><name name-style="western"><surname>Günther</surname><given-names>A</given-names></name></person-group> (<year>1895</year>) <article-title>Te reptiles and batrachians of the Natuna Islands.</article-title><source>Novitates Zoologicae</source><volume>2</volume>: <fpage>499</fpage>–<lpage>502</lpage>.</mixed-citation></ref><ref id="B83"><mixed-citation xmlns:xlink="http://www.w3.org/1999/xlink" xlink:type="simple"><person-group><name name-style="western"><surname>Stuart</surname><given-names>BL</given-names></name><name name-style="western"><surname>Rowley</surname><given-names>JJL</given-names></name></person-group> (<year>2020</year>) <article-title>A new <italic><tp:taxon-name><tp:taxon-name-part taxon-name-part-type="genus">Leptobrachella</tp:taxon-name-part></tp:taxon-name></italic> (<tp:taxon-name><tp:taxon-name-part taxon-name-part-type="order">Anura</tp:taxon-name-part></tp:taxon-name>: <tp:taxon-name><tp:taxon-name-part taxon-name-part-type="family">Megophryidae</tp:taxon-name-part></tp:taxon-name>) from the Cardamom Mountains of Cambodia.</article-title><source>Zootaxa</source><volume>4834</volume>(<issue>4</issue>): <fpage>556</fpage>–<lpage>572</lpage>. <ext-link xlink:href="10.11646/zootaxa.4834.4.4" ext-link-type="doi" xlink:type="simple">https://doi.org/10.11646/zootaxa.4834.4.4</ext-link></mixed-citation></ref><ref id="B51"><mixed-citation xmlns:xlink="http://www.w3.org/1999/xlink" xlink:type="simple"><person-group><name name-style="western"><surname>Mathew</surname><given-names>R</given-names></name><name name-style="western"><surname>Sen</surname><given-names>N</given-names></name></person-group> (<year>2010</year> [“2009”]) Description of a new species of <italic><tp:taxon-name><tp:taxon-name-part taxon-name-part-type="genus">Leptobrachium</tp:taxon-name-part></tp:taxon-name></italic> Tschudi, 1838 (<tp:taxon-name><tp:taxon-name-part taxon-name-part-type="class">Amphibia</tp:taxon-name-part></tp:taxon-name>: <tp:taxon-name><tp:taxon-name-part taxon-name-part-type="order">Anura</tp:taxon-name-part></tp:taxon-name>: <tp:taxon-name><tp:taxon-name-part taxon-name-part-type="family">Megophryidae</tp:taxon-name-part></tp:taxon-name>) from Meghalaya, India. Records of the Zoological Survey of India 109(3): 91–108. <ext-link xlink:href="10.26515/rzsi/v109/i3/2009/158996" ext-link-type="doi" xlink:type="simple">https://doi.org/10.26515/rzsi/v109/i3/2009/158996</ext-link></mixed-citation></ref><ref id="B2"><mixed-citation xmlns:xlink="http://www.w3.org/1999/xlink" xlink:type="simple"><person-group><name name-style="western"><surname>Boulenger</surname><given-names>GA</given-names></name></person-group> (<year>1893</year>) <article-title>Concluding report on the reptiles and batrachians obtained in Burma by Signor L. Fea dealing with the collection made in Pegu and the Karin Hills in 1887–1888.</article-title><source>Annali del Museo Civico di Storia Naturale di Genova</source><volume>13</volume>: <fpage>304</fpage>–<lpage>347</lpage>.</mixed-citation></ref><ref id="B77"><mixed-citation xmlns:xlink="http://www.w3.org/1999/xlink" xlink:type="simple"><person-group><name name-style="western"><surname>Rowley</surname><given-names>JJ</given-names></name><name name-style="western"><surname>Dau</surname><given-names>VQ</given-names></name><name name-style="western"><surname>Hoang</surname><given-names>HD</given-names></name><name name-style="western"><surname>Le</surname><given-names>DTT</given-names></name><name name-style="western"><surname>Cutajar</surname><given-names>TP</given-names></name><name name-style="western"><surname>Nguyen</surname><given-names>TT</given-names></name></person-group> (<year>2017a</year>) <article-title>A new species of <italic><tp:taxon-name><tp:taxon-name-part taxon-name-part-type="genus">Leptolalax</tp:taxon-name-part></tp:taxon-name></italic> (<tp:taxon-name><tp:taxon-name-part taxon-name-part-type="order">Anura</tp:taxon-name-part></tp:taxon-name>: <tp:taxon-name><tp:taxon-name-part taxon-name-part-type="family">Megophryidae</tp:taxon-name-part></tp:taxon-name>) from northern Vietnam.</article-title><source>Zootaxa</source><volume>4243</volume>(<issue>3</issue>): <fpage>544</fpage>–<lpage>564</lpage>. <ext-link xlink:href="10.11646/zootaxa.4243.3.7" ext-link-type="doi" xlink:type="simple">https://doi.org/10.11646/zootaxa.4243.3.7</ext-link></mixed-citation></ref><ref id="B50"><mixed-citation xmlns:xlink="http://www.w3.org/1999/xlink" xlink:type="simple"><person-group><name name-style="western"><surname>Malkmus</surname><given-names>R</given-names></name></person-group> (<year>1992</year>) <article-title><italic><tp:taxon-name><tp:taxon-name-part taxon-name-part-type="genus">Leptolalax</tp:taxon-name-part><tp:taxon-name-part taxon-name-part-type="species">pictus</tp:taxon-name-part></tp:taxon-name></italic> sp. nov. (<tp:taxon-name><tp:taxon-name-part taxon-name-part-type="order">Anura</tp:taxon-name-part></tp:taxon-name>: <tp:taxon-name><tp:taxon-name-part taxon-name-part-type="family">Pelobatidae</tp:taxon-name-part></tp:taxon-name>) vom Mount Kinabalu/NordBorneo.</article-title><source><tp:taxon-name><tp:taxon-name-part taxon-name-part-type="suborder">Sauria</tp:taxon-name-part></tp:taxon-name></source><volume>14</volume>: <fpage>3</fpage>–<lpage>6</lpage>.</mixed-citation></ref><ref id="B66"><mixed-citation xmlns:xlink="http://www.w3.org/1999/xlink" xlink:type="simple"><person-group><name name-style="western"><surname>Rao</surname><given-names>DQ</given-names></name></person-group> (<year>2022</year> [“2020”]) Atlas of Wildlife in Southwest China: Amphibian. Beijing Publishing House, Beijing.</mixed-citation></ref><ref id="B14"><mixed-citation xmlns:xlink="http://www.w3.org/1999/xlink" xlink:type="simple"><person-group><name name-style="western"><surname>Dehling</surname><given-names>JM</given-names></name></person-group> (<year>2012a</year>) <article-title>Eine neue Art der Gattung <italic><tp:taxon-name><tp:taxon-name-part taxon-name-part-type="genus">Leptolalax</tp:taxon-name-part></tp:taxon-name></italic> (<tp:taxon-name><tp:taxon-name-part taxon-name-part-type="order">Anura</tp:taxon-name-part></tp:taxon-name>: <tp:taxon-name><tp:taxon-name-part taxon-name-part-type="family">Megophryidae</tp:taxon-name-part></tp:taxon-name>) vom Gunung Benom, Westmalaysia/A new species of the genus <italic><tp:taxon-name><tp:taxon-name-part taxon-name-part-type="genus">Leptolalax</tp:taxon-name-part></tp:taxon-name></italic> (<tp:taxon-name><tp:taxon-name-part taxon-name-part-type="order">Anura</tp:taxon-name-part></tp:taxon-name>: <tp:taxon-name><tp:taxon-name-part taxon-name-part-type="family">Megophryidae</tp:taxon-name-part></tp:taxon-name>) from Gunung Benom, Peninsular Malaysia.</article-title><source><tp:taxon-name><tp:taxon-name-part taxon-name-part-type="suborder">Sauria</tp:taxon-name-part></tp:taxon-name></source><volume>34</volume>: <fpage>9</fpage>–<lpage>21</lpage>.</mixed-citation></ref><ref id="B62"><mixed-citation xmlns:xlink="http://www.w3.org/1999/xlink" xlink:type="simple"><person-group><name name-style="western"><surname>Ohler</surname><given-names>A</given-names></name><name name-style="western"><surname>Marquis</surname><given-names>O</given-names></name><name name-style="western"><surname>Swan</surname><given-names>S</given-names></name><name name-style="western"><surname>Grosjean</surname><given-names>S</given-names></name></person-group> (<year>2000</year>) Amphibian biodiversity of Hoang Lien Nature Reserve (Lao Cai Province, northern Vietnam) with description of two new species. Herpetozoa 13(1/2): 71–87.</mixed-citation></ref><ref id="B78"><mixed-citation xmlns:xlink="http://www.w3.org/1999/xlink" xlink:type="simple"><person-group><name name-style="western"><surname>Rowley</surname><given-names>JJ</given-names></name><name name-style="western"><surname>Dau</surname><given-names>VQ</given-names></name><name name-style="western"><surname>Cao</surname><given-names>TT</given-names></name></person-group> (<year>2017b</year>) <article-title>A new species of <italic><tp:taxon-name><tp:taxon-name-part taxon-name-part-type="genus">Leptolalax</tp:taxon-name-part></tp:taxon-name></italic> (<tp:taxon-name><tp:taxon-name-part taxon-name-part-type="order">Anura</tp:taxon-name-part></tp:taxon-name>: <tp:taxon-name><tp:taxon-name-part taxon-name-part-type="family">Megophryidae</tp:taxon-name-part></tp:taxon-name>) from Vietnam.</article-title><source>Zootaxa</source><volume>4273</volume>(<issue>1</issue>): <fpage>61</fpage>–<lpage>79</lpage>. <ext-link xlink:href="10.11646/zootaxa.4273.1.5" ext-link-type="doi" xlink:type="simple">https://doi.org/10.11646/zootaxa.4273.1.5</ext-link></mixed-citation></ref><ref id="B93"><mixed-citation xmlns:xlink="http://www.w3.org/1999/xlink" xlink:type="simple"><person-group><name name-style="western"><surname>Yang</surname><given-names>JH</given-names></name><name name-style="western"><surname>Zeng</surname><given-names>ZC</given-names></name><name name-style="western"><surname>Wang</surname><given-names>YY</given-names></name></person-group> (<year>2018</year>) Description of two new sympatric species of the genus <italic><tp:taxon-name><tp:taxon-name-part taxon-name-part-type="genus">Leptolalax</tp:taxon-name-part></tp:taxon-name></italic> (<tp:taxon-name><tp:taxon-name-part taxon-name-part-type="order">Anura</tp:taxon-name-part></tp:taxon-name>: <tp:taxon-name><tp:taxon-name-part taxon-name-part-type="family">Megophryidae</tp:taxon-name-part></tp:taxon-name>) from western Yunnan of China. PeerJ 6(e4586): 1–32. <ext-link xlink:href="10.7717/peerj.4586" ext-link-type="doi" xlink:type="simple">https://doi.org/10.7717/peerj.4586</ext-link></mixed-citation></ref><ref id="B64"><mixed-citation xmlns:xlink="http://www.w3.org/1999/xlink" xlink:type="simple"><person-group><name name-style="western"><surname>Poyarkov</surname><given-names>NJ</given-names></name><name name-style="western"><surname>Rowley</surname><given-names>JJ</given-names></name><name name-style="western"><surname>Gogoleva</surname><given-names>SI</given-names></name><name name-style="western"><surname>Vassilieva</surname><given-names>AB</given-names></name><name name-style="western"><surname>Galoyan</surname><given-names>EA</given-names></name><name name-style="western"><surname>Orlov</surname><given-names>NL</given-names></name></person-group> (<year>2015</year>) <article-title>A new species of <italic><tp:taxon-name><tp:taxon-name-part taxon-name-part-type="genus">Leptolalax</tp:taxon-name-part></tp:taxon-name></italic> (<tp:taxon-name><tp:taxon-name-part taxon-name-part-type="order">Anura</tp:taxon-name-part></tp:taxon-name>: <tp:taxon-name><tp:taxon-name-part taxon-name-part-type="family">Megophryidae</tp:taxon-name-part></tp:taxon-name>) from the western Langbian Plateau, southern Vietnam.</article-title><source>Zootaxa</source><volume>3931</volume>(<issue>2</issue>): <fpage>221</fpage>–<lpage>252</lpage>. <ext-link xlink:href="10.11646/zootaxa.3931.2.3" ext-link-type="doi" xlink:type="simple">https://doi.org/10.11646/zootaxa.3931.2.3</ext-link></mixed-citation></ref><ref id="B60"><mixed-citation xmlns:xlink="http://www.w3.org/1999/xlink" xlink:type="simple"><person-group><name name-style="western"><surname>Nguyen</surname><given-names>LT</given-names></name><name name-style="western"><surname>Poyarkov Jr</surname><given-names>NA</given-names></name><name name-style="western"><surname>Le</surname><given-names>DT</given-names></name><name name-style="western"><surname>Vo</surname><given-names>BD</given-names></name><name name-style="western"><surname>Ninh</surname><given-names>HT</given-names></name><name name-style="western"><surname>Duong</surname><given-names>TV</given-names></name><name name-style="western"><surname>Murphy</surname><given-names>RW</given-names></name><name name-style="western"><surname>Sang</surname><given-names>NV</given-names></name></person-group> (<year>2018</year>) <article-title>A new species of <italic><tp:taxon-name><tp:taxon-name-part taxon-name-part-type="genus">Leptolalax</tp:taxon-name-part></tp:taxon-name></italic> (<tp:taxon-name><tp:taxon-name-part taxon-name-part-type="order">Anura</tp:taxon-name-part></tp:taxon-name>: <tp:taxon-name><tp:taxon-name-part taxon-name-part-type="family">Megophryidae</tp:taxon-name-part></tp:taxon-name>) from Son Tra Peninsula, central Vietnam.</article-title><source>Zootaxa</source><volume>4388</volume>(<issue>1</issue>): <fpage>1</fpage>–<lpage>21</lpage>. <ext-link xlink:href="10.11646/zootaxa.4388.1.1" ext-link-type="doi" xlink:type="simple">https://doi.org/10.11646/zootaxa.4388.1.1</ext-link></mixed-citation></ref><ref id="B56"><mixed-citation xmlns:xlink="http://www.w3.org/1999/xlink" xlink:type="simple"><person-group><name name-style="western"><surname>Matsui</surname><given-names>M</given-names></name><name name-style="western"><surname>Zainudin</surname><given-names>R</given-names></name><name name-style="western"><surname>Nishikawa</surname><given-names>K</given-names></name></person-group> (<year>2014a</year>) <article-title>A new Species of <italic><tp:taxon-name><tp:taxon-name-part taxon-name-part-type="genus">Leptolalax</tp:taxon-name-part></tp:taxon-name></italic> from Sarawak, Western Borneo (<tp:taxon-name><tp:taxon-name-part taxon-name-part-type="order">Anura</tp:taxon-name-part></tp:taxon-name>: <tp:taxon-name><tp:taxon-name-part taxon-name-part-type="family">Megophryidae</tp:taxon-name-part></tp:taxon-name>).</article-title><source>Zoological Science</source><volume>31</volume>(<issue>11</issue>): <fpage>773</fpage>–<lpage>779</lpage>. <ext-link xlink:href="10.2108/zs140137" ext-link-type="doi" xlink:type="simple">https://doi.org/10.2108/zs140137</ext-link></mixed-citation></ref><ref id="B5"><mixed-citation xmlns:xlink="http://www.w3.org/1999/xlink" xlink:type="simple"><person-group><name name-style="western"><surname>Chen</surname><given-names>WC</given-names></name><name name-style="western"><surname>Liao</surname><given-names>X</given-names></name><name name-style="western"><surname>Zhou</surname><given-names>SC</given-names></name><name name-style="western"><surname>Mo</surname><given-names>YM</given-names></name></person-group> (<year>2019</year>) <article-title>A new species of <italic><tp:taxon-name><tp:taxon-name-part taxon-name-part-type="genus">Leptobrachella</tp:taxon-name-part></tp:taxon-name></italic> (<tp:taxon-name><tp:taxon-name-part taxon-name-part-type="order">Anura</tp:taxon-name-part></tp:taxon-name>: <tp:taxon-name><tp:taxon-name-part taxon-name-part-type="family">Megophryidae</tp:taxon-name-part></tp:taxon-name>) from southern Guangxi, China.</article-title><source>Zootaxa</source><volume>4563</volume>(<issue>1</issue>): <fpage>067</fpage>–<lpage>082</lpage>. <ext-link xlink:href="10.11646/zootaxa.4563.1.3" ext-link-type="doi" xlink:type="simple">https://doi.org/10.11646/zootaxa.4563.1.3</ext-link></mixed-citation></ref><ref id="B90"><mixed-citation xmlns:xlink="http://www.w3.org/1999/xlink" xlink:type="simple"><person-group><name name-style="western"><surname>Wang</surname><given-names>J</given-names></name><name name-style="western"><surname>Qi</surname><given-names>S</given-names></name><name name-style="western"><surname>Dai</surname><given-names>KY</given-names></name><name name-style="western"><surname>Lyu</surname><given-names>ZT</given-names></name><name name-style="western"><surname>Zeng</surname><given-names>ZC</given-names></name><name name-style="western"><surname>Chen</surname><given-names>HH</given-names></name><name name-style="western"><surname>Li</surname><given-names>YQ</given-names></name><name name-style="western"><surname>Zhao</surname><given-names>YY</given-names></name><name name-style="western"><surname>Wang</surname><given-names>YZ</given-names></name><name name-style="western"><surname>Wang</surname><given-names>YY</given-names></name></person-group> (<year>2022</year>) <article-title>A new <italic><tp:taxon-name><tp:taxon-name-part taxon-name-part-type="genus">Leptobrachella</tp:taxon-name-part></tp:taxon-name></italic> species (<tp:taxon-name><tp:taxon-name-part taxon-name-part-type="order">Anura</tp:taxon-name-part></tp:taxon-name>, <tp:taxon-name><tp:taxon-name-part taxon-name-part-type="family">Megophryidae</tp:taxon-name-part></tp:taxon-name>) from South China, with comments on the taxonomic status of <italic><tp:taxon-name><tp:taxon-name-part taxon-name-part-type="genus">L.</tp:taxon-name-part><tp:taxon-name-part taxon-name-part-type="species">chishuiensis</tp:taxon-name-part></tp:taxon-name></italic> and <italic><tp:taxon-name><tp:taxon-name-part taxon-name-part-type="genus">L.</tp:taxon-name-part><tp:taxon-name-part taxon-name-part-type="species">purpurus</tp:taxon-name-part></tp:taxon-name></italic>.</article-title><source>Zoosystematics and Evolution</source><volume>98</volume>(<issue>1</issue>): <fpage>165</fpage>–<lpage>180</lpage>. <ext-link xlink:href="10.3897/zse.98.73162" ext-link-type="doi" xlink:type="simple">https://doi.org/10.3897/zse.98.73162</ext-link></mixed-citation></ref><ref id="B9"><mixed-citation xmlns:xlink="http://www.w3.org/1999/xlink" xlink:type="simple"><person-group><name name-style="western"><surname>Chen</surname><given-names>WC</given-names></name><name name-style="western"><surname>Peng</surname><given-names>W</given-names></name><name name-style="western"><surname>Pan</surname><given-names>W</given-names></name><name name-style="western"><surname>Liao</surname><given-names>N</given-names></name><name name-style="western"><surname>Liu</surname><given-names>Y</given-names></name><name name-style="western"><surname>Huang</surname><given-names>Y</given-names></name></person-group> (<year>2021c</year>) <article-title>A new species of <italic><tp:taxon-name><tp:taxon-name-part taxon-name-part-type="genus">Leptobrachella</tp:taxon-name-part></tp:taxon-name></italic> Smith 1925 (<tp:taxon-name><tp:taxon-name-part taxon-name-part-type="order">Anura</tp:taxon-name-part></tp:taxon-name>: <tp:taxon-name><tp:taxon-name-part taxon-name-part-type="family">Megophryidae</tp:taxon-name-part></tp:taxon-name>) from southern Guangxi, China.</article-title><source>Zootaxa</source><volume>5020</volume>(<issue>3</issue>): <fpage>581</fpage>–<lpage>596</lpage>. <ext-link xlink:href="10.11646/zootaxa.5020.3.8" ext-link-type="doi" xlink:type="simple">https://doi.org/10.11646/zootaxa.5020.3.8</ext-link></mixed-citation></ref><ref id="B46"><mixed-citation xmlns:xlink="http://www.w3.org/1999/xlink" xlink:type="simple"><person-group><name name-style="western"><surname>Luo</surname><given-names>T</given-names></name><name name-style="western"><surname>Xiao</surname><given-names>N</given-names></name><name name-style="western"><surname>Gao</surname><given-names>K</given-names></name><name name-style="western"><surname>Zhou</surname><given-names>J</given-names></name></person-group> (<year>2020</year>) <article-title>A new species of <italic><tp:taxon-name><tp:taxon-name-part taxon-name-part-type="genus">Leptobrachella</tp:taxon-name-part></tp:taxon-name></italic> (<tp:taxon-name><tp:taxon-name-part taxon-name-part-type="order">Anura</tp:taxon-name-part></tp:taxon-name>, <tp:taxon-name><tp:taxon-name-part taxon-name-part-type="family">Megophryidae</tp:taxon-name-part></tp:taxon-name>) from Guizhou Province, China.</article-title><source>ZooKeys</source><volume>923</volume>: <fpage>115</fpage>–<lpage>140</lpage>. <ext-link xlink:href="10.3897/zookeys.923.47172" ext-link-type="doi" xlink:type="simple">https://doi.org/10.3897/zookeys.923.47172</ext-link></mixed-citation></ref><ref id="B80"><mixed-citation xmlns:xlink="http://www.w3.org/1999/xlink" xlink:type="simple"><person-group><name name-style="western"><surname>Sengupta</surname><given-names>S</given-names></name><name name-style="western"><surname>Sailo</surname><given-names>S</given-names></name><name name-style="western"><surname>Lalremsanga</surname><given-names>HT</given-names></name><name name-style="western"><surname>Das</surname><given-names>A</given-names></name><name name-style="western"><surname>Das</surname><given-names>I</given-names></name></person-group> (<year>2010</year>) <article-title>A new species of <italic><tp:taxon-name><tp:taxon-name-part taxon-name-part-type="genus">Leptolalax</tp:taxon-name-part></tp:taxon-name></italic> (<tp:taxon-name><tp:taxon-name-part taxon-name-part-type="order">Anura</tp:taxon-name-part></tp:taxon-name>: <tp:taxon-name><tp:taxon-name-part taxon-name-part-type="family">Megophryidae</tp:taxon-name-part></tp:taxon-name>) from Mizoram, north-eastern India.</article-title><source>Zootaxa</source><volume>2406</volume>(<issue>1</issue>): <fpage>56</fpage>–<lpage>68</lpage>. <ext-link xlink:href="10.11646/zootaxa.2406.1.3" ext-link-type="doi" xlink:type="simple">https://doi.org/10.11646/zootaxa.2406.1.3</ext-link></mixed-citation></ref><ref id="B92"><mixed-citation xmlns:xlink="http://www.w3.org/1999/xlink" xlink:type="simple"><person-group><name name-style="western"><surname>Yang</surname><given-names>JH</given-names></name><name name-style="western"><surname>Wang</surname><given-names>YY</given-names></name><name name-style="western"><surname>Chen</surname><given-names>GL</given-names></name><name name-style="western"><surname>Rao</surname><given-names>DQ</given-names></name></person-group> (<year>2016</year>) <article-title>A new species of the genus <italic><tp:taxon-name><tp:taxon-name-part taxon-name-part-type="genus">Leptolalax</tp:taxon-name-part></tp:taxon-name></italic> (<tp:taxon-name><tp:taxon-name-part taxon-name-part-type="order">Anura</tp:taxon-name-part></tp:taxon-name>: <tp:taxon-name><tp:taxon-name-part taxon-name-part-type="family">Megophryidae</tp:taxon-name-part></tp:taxon-name>) from Mt. Gaoligongshan of western Yunnan Province, China.</article-title><source>Zootaxa</source><volume>4088</volume>: <fpage>379</fpage>–<lpage>394</lpage>. <ext-link xlink:href="10.11646/zootaxa.4088.3.4" ext-link-type="doi" xlink:type="simple">https://doi.org/10.11646/zootaxa.4088.3.4</ext-link></mixed-citation></ref><ref id="B39"><mixed-citation xmlns:xlink="http://www.w3.org/1999/xlink" xlink:type="simple"><person-group><name name-style="western"><surname>Inger</surname><given-names>RF</given-names></name><name name-style="western"><surname>Orlov</surname><given-names>N</given-names></name><name name-style="western"><surname>Darevsky</surname><given-names>I</given-names></name></person-group> (<year>1999</year>) <article-title>Frogs of Vietnam: A report on new collections. Fieldiana.</article-title><source>Zoology</source><volume>92</volume>: <fpage>1</fpage>–<lpage>46</lpage>.</mixed-citation></ref><ref id="B44"><mixed-citation xmlns:xlink="http://www.w3.org/1999/xlink" xlink:type="simple"><person-group><name name-style="western"><surname>Lin</surname><given-names>SS</given-names></name><name name-style="western"><surname>Li</surname><given-names>YH</given-names></name><name name-style="western"><surname>Lu</surname><given-names>YH</given-names></name><name name-style="western"><surname>Su</surname><given-names>HL</given-names></name><name name-style="western"><surname>Wu</surname><given-names>SB</given-names></name><name name-style="western"><surname>Zhang</surname><given-names>QQ</given-names></name><name name-style="western"><surname>Mo</surname><given-names>MJ</given-names></name><name name-style="western"><surname>Xiao</surname><given-names>SJ</given-names></name><name name-style="western"><surname>Pan</surname><given-names>Z</given-names></name><name name-style="western"><surname>Pan</surname><given-names>HJ</given-names></name><name name-style="western"><surname>Zeng</surname><given-names>ZC</given-names></name><name name-style="western"><surname>Wang</surname><given-names>J</given-names></name></person-group> (<year>2022</year>) <article-title>A new species of the genus <italic><tp:taxon-name><tp:taxon-name-part taxon-name-part-type="genus">Leptobrachella</tp:taxon-name-part></tp:taxon-name></italic> (<tp:taxon-name><tp:taxon-name-part taxon-name-part-type="order">Anura</tp:taxon-name-part></tp:taxon-name>, <tp:taxon-name><tp:taxon-name-part taxon-name-part-type="family">Megophryidae</tp:taxon-name-part></tp:taxon-name>) from northwestern Guangdong Province, China.</article-title><source>Herpetozoa</source><volume>35</volume>: <fpage>165</fpage>–<lpage>178</lpage>. <ext-link xlink:href="10.3897/herpetozoa.35.e89981" ext-link-type="doi" xlink:type="simple">https://doi.org/10.3897/herpetozoa.35.e89981</ext-link></mixed-citation></ref><ref id="B87"><mixed-citation xmlns:xlink="http://www.w3.org/1999/xlink" xlink:type="simple"><person-group><name name-style="western"><surname>Wang</surname><given-names>J</given-names></name><name name-style="western"><surname>Yang</surname><given-names>JH</given-names></name><name name-style="western"><surname>Li</surname><given-names>Y</given-names></name><name name-style="western"><surname>Lyu</surname><given-names>ZT</given-names></name><name name-style="western"><surname>Zeng</surname><given-names>ZC</given-names></name><name name-style="western"><surname>Liu</surname><given-names>ZY</given-names></name><name name-style="western"><surname>Ye</surname><given-names>YH</given-names></name><name name-style="western"><surname>Wang</surname><given-names>YY</given-names></name></person-group> (<year>2018</year>) <article-title>Morphology and molecular genetics reveal two new <italic><tp:taxon-name><tp:taxon-name-part taxon-name-part-type="genus">Leptobrachella</tp:taxon-name-part></tp:taxon-name></italic> species in southern China (<tp:taxon-name><tp:taxon-name-part taxon-name-part-type="order">Anura</tp:taxon-name-part></tp:taxon-name>, <tp:taxon-name><tp:taxon-name-part taxon-name-part-type="family">Megophryidae</tp:taxon-name-part></tp:taxon-name>).</article-title><source>ZooKeys</source><volume>776</volume>: <fpage>105</fpage>–<lpage>137</lpage>. <ext-link xlink:href="10.3897/zookeys.776.22925" ext-link-type="doi" xlink:type="simple">https://doi.org/10.3897/zookeys.776.22925</ext-link></mixed-citation></ref><ref id="B65"><mixed-citation xmlns:xlink="http://www.w3.org/1999/xlink" xlink:type="simple"><person-group><name name-style="western"><surname>Qian</surname><given-names>TY</given-names></name><name name-style="western"><surname>Xia</surname><given-names>X</given-names></name><name name-style="western"><surname>Cao</surname><given-names>Y</given-names></name><name name-style="western"><surname>Xiao</surname><given-names>NW</given-names></name><name name-style="western"><surname>Yang</surname><given-names>DD</given-names></name></person-group> (<year>2020</year>) <article-title>A new species of <italic><tp:taxon-name><tp:taxon-name-part taxon-name-part-type="genus">Leptobrachella</tp:taxon-name-part></tp:taxon-name></italic> (<tp:taxon-name><tp:taxon-name-part taxon-name-part-type="order">Anura</tp:taxon-name-part></tp:taxon-name>: <tp:taxon-name><tp:taxon-name-part taxon-name-part-type="family">Megophryidae</tp:taxon-name-part></tp:taxon-name>) Smith, 1925 from Wuling Mountains in Hunan Province, China.</article-title><source>Zootaxa</source><volume>4816</volume>(<issue>4</issue>): <fpage>491</fpage>–<lpage>526</lpage>. <ext-link xlink:href="10.11646/zootaxa.4816.4.4" ext-link-type="doi" xlink:type="simple">https://doi.org/10.11646/zootaxa.4816.4.4</ext-link></mixed-citation></ref><ref id="B81"><mixed-citation xmlns:xlink="http://www.w3.org/1999/xlink" xlink:type="simple"><person-group><name name-style="western"><surname>Shi</surname><given-names>SC</given-names></name><name name-style="western"><surname>Hou</surname><given-names>YM</given-names></name><name name-style="western"><surname>Song</surname><given-names>ZB</given-names></name><name name-style="western"><surname>Jiang</surname><given-names>JP</given-names></name><name name-style="western"><surname>Wang</surname><given-names>B</given-names></name></person-group> (<year>2021</year>) <article-title>A new leaf litter toad of <italic><tp:taxon-name><tp:taxon-name-part taxon-name-part-type="genus">Leptobrachella</tp:taxon-name-part></tp:taxon-name></italic> Smith, 1925 (<tp:taxon-name><tp:taxon-name-part taxon-name-part-type="order">Anura</tp:taxon-name-part></tp:taxon-name>, <tp:taxon-name><tp:taxon-name-part taxon-name-part-type="family">Megophryidae</tp:taxon-name-part></tp:taxon-name>) from Sichuan Province, China with supplementary description of <italic><tp:taxon-name><tp:taxon-name-part taxon-name-part-type="genus">L.</tp:taxon-name-part><tp:taxon-name-part taxon-name-part-type="species">oshanensis</tp:taxon-name-part></tp:taxon-name></italic>.</article-title><source>Asian Herpetological Research</source><volume>12</volume>(<issue>2</issue>): <fpage>143</fpage>–<lpage>166</lpage>. <ext-link xlink:href="10.16373/j.cnki.ahr.200118" ext-link-type="doi" xlink:type="simple">https://doi.org/10.16373/j.cnki.ahr.200118</ext-link></mixed-citation></ref><ref id="B47"><mixed-citation xmlns:xlink="http://www.w3.org/1999/xlink" xlink:type="simple"><person-group><name name-style="western"><surname>Luo</surname><given-names>T</given-names></name><name name-style="western"><surname>Wang</surname><given-names>WF</given-names></name><name name-style="western"><surname>Peng</surname><given-names>D</given-names></name><name name-style="western"><surname>Lei</surname><given-names>B</given-names></name><name name-style="western"><surname>Deng</surname><given-names>HQ</given-names></name><name name-style="western"><surname>Ji</surname><given-names>SN</given-names></name><name name-style="western"><surname>Huang</surname><given-names>HQ</given-names></name><name name-style="western"><surname>Zhou</surname><given-names>J</given-names></name></person-group> (<year>2022</year>) <article-title>A new species of the Asian Leaf Litter Toad genus <italic><tp:taxon-name><tp:taxon-name-part taxon-name-part-type="genus">Leptobrachella</tp:taxon-name-part></tp:taxon-name></italic> (<tp:taxon-name><tp:taxon-name-part taxon-name-part-type="class">Amphibia</tp:taxon-name-part></tp:taxon-name>, <tp:taxon-name><tp:taxon-name-part taxon-name-part-type="order">Anura</tp:taxon-name-part></tp:taxon-name>, <tp:taxon-name><tp:taxon-name-part taxon-name-part-type="family">Megophryidae</tp:taxon-name-part></tp:taxon-name>) from Chongqing City, Southwest China.</article-title><source>Asian Herpetological Research</source><volume>13</volume>: <fpage>75</fpage>–<lpage>95</lpage>. <ext-link xlink:href="10.16373/j.cnki.ahr.210052" ext-link-type="doi" xlink:type="simple">https://doi.org/10.16373/j.cnki.ahr.210052</ext-link></mixed-citation></ref><ref id="B40"><mixed-citation xmlns:xlink="http://www.w3.org/1999/xlink" xlink:type="simple"><person-group><name name-style="western"><surname>Jiang</surname><given-names>K</given-names></name><name name-style="western"><surname>Yan</surname><given-names>F</given-names></name><name name-style="western"><surname>Suwannapoom</surname><given-names>C</given-names></name><name name-style="western"><surname>Chomdej</surname><given-names>S</given-names></name><name name-style="western"><surname>Che</surname><given-names>J</given-names></name></person-group> (<year>2013</year>) <article-title>A new species of the genus <italic><tp:taxon-name><tp:taxon-name-part taxon-name-part-type="genus">Leptolalax</tp:taxon-name-part></tp:taxon-name></italic> (<tp:taxon-name><tp:taxon-name-part taxon-name-part-type="order">Anura</tp:taxon-name-part></tp:taxon-name>: <tp:taxon-name><tp:taxon-name-part taxon-name-part-type="family">Megophryidae</tp:taxon-name-part></tp:taxon-name>) from northern Thailand.</article-title><source>Asian Herpetological Research</source><volume>4</volume>(<issue>2</issue>): <fpage>100</fpage>–<lpage>108</lpage>. <ext-link xlink:href="10.3724/SP.J.1245.2013.00100" ext-link-type="doi" xlink:type="simple">https://doi.org/10.3724/SP.J.1245.2013.00100</ext-link></mixed-citation></ref><ref id="B18"><mixed-citation xmlns:xlink="http://www.w3.org/1999/xlink" xlink:type="simple"><person-group><name name-style="western"><surname>Dubois</surname><given-names>A</given-names></name></person-group> (<year>1983</year>) <article-title>Note preliminaire sur le genre <italic><tp:taxon-name><tp:taxon-name-part taxon-name-part-type="genus">Leptolalax</tp:taxon-name-part></tp:taxon-name></italic> Dubois, 1980 (Amphibiens, Anoures), avec diagnose d’une espece novelle du Vietnam.</article-title><source>Alytes</source><volume>2</volume>: <fpage>147</fpage>–<lpage>153</lpage>.</mixed-citation></ref></ref-list></tp:taxon-treatment>
