# Supplementary material for: ﻿A new Asian leaf litter toad of the genus Leptobrachella (Amphibia, Anura, Megophryidae) from central south China
Source: Zookeys. 2023 Feb 22;1149:103–34. doi: 10.3897/zookeys.1149.85895 (PMC10209278; doi:10.3897/zookeys.1149.85895)
Supplement: Supplementary material 1 — Measurements of adult specimen of Leptobrachelladong sp. nov. [file zookeys-1149-103_article-85895__-s001.xlsx]

## Sheet: Sheet1
Table S1 Measurements of adult specimen of Leptobrachella dong sp. nov. Units in mm. See abbreviations for characters in the Materials and methods section.
Voucher number	Sex	SVL	HDL	HDW	SL	IND	IOD	UEW	ED	TYD	LAL	ML	TL	FL	HLL
CIB LB20220305005	Female	39.6	12.93	14.28	5.93	4.59	3.48	4.08	4.87	2.68	18.65	10.11	18.5	18.8	59.13
CIB LB20220305010	Female	39.79	11.82	13.1	5.49	4.66	3.41	3.34	4.48	2.95	17.79	9.63	17.57	18.12	58.77
CIB LB20220306003	Female	37.38	12.01	12.97	5.75	3.95	3.78	3.3	4.7	2.61	16.67	10.53	17.35	17.39	54.56
CIB LB20220306008	Female	43.12	13.81	14.12	6.32	4.54	3.61	4.28	4.83	2.76	17.5	8.73	18.29	18.14	56.1
CIB LB20220306009	Female	40.7	13.1	14.17	5.49	4.64	3.61	3.71	5.16	2.7	18.92	10.12	19.13	19.35	61.18
CIB SSC1755	Female	40.81	13.28	14.53	5.48	4.29	4.07	3.89	5.26	2.44	18.8	9.81	19.58	17.52	62.45
CIB LB20220305001	Male	31.17	9.77	10.89	4.23	3.62	2.68	3.3	3.88	1.9	14.23	8.14	14.7	15	41.26
CIB LB20220305003	Male	29.82	10.07	9.83	4.83	3.52	3.09	2.96	3.95	2.15	14.12	8.28	14.56	13.45	43.91
CIB LB20220311001	Male	30.92	10.8	10.75	4.49	4.4	3.24	2.8	4.13	2.05	13.9	7.88	14.59	13.86	43.73
CIB LB20220311002	Male	29.54	9.61	10.32	4.91	3.79	2.27	3.4	4.42	2.02	13.51	7.31	14.48	14.4	44.2
CIB SSC1757	Male	32	10.86	11.16	4.04	3.25	3.86	3.13	4.34	1.65	14.8	7.98	15.6	14.24	48.88
CIB SSC1760	Male	29.89	10.43	10.47	4.46	3.33	3.12	2.97	4.27	1.66	14.66	7.92	14.48	13.53	46.24
CIB SSC1758	Male	29.23	10.18	10.52	3.97	2.83	2.76	2.83	4.19	1.64	14.54	7.23	15.19	14.04	48.01
CIB SSC1759	Male	31.43	10.68	11.12	4.51	3.63	3.18	3.11	4.37	1.67	14.87	7.64	15.75	14.64	49.83
CIB SSC1754	Male	29.92	10.1	11.03	4.39	3.05	3.22	2.87	4.25	1.68	14.53	8.53	14.83	14.17	48.29
CIB 2022010	Male	31.4	10	11.4	4.1	2.8	3.4	2.6	4	1.6	14.7	7.7	15	14.5	48.8
CIB 2022013	Male	34.2	11.4	12.2	4.8	3.3	3.8	3.1	4.3	1.6	15.5	8.6	16.1	15.5	50.5
CIB 2022012	Male	32.7	11.7	12.1	5	3.3	3.7	2.8	4.3	1.5	14.9	7.5	15.4	15	49
CIB 2022011	Male	32.2	11.1	12	4.3	3	3.7	2.9	4	1.7	15.5	7.7	16.3	15.4	51.6
CIB 2022001	Male	29.2	10.4	10.6	4.5	3.1	2.9	2.6	3.6	1.6	15.1	7.8	16.4	14.7	51.5
CIB 2022003	Female	34.4	12.2	12.4	4.9	3.4	3.4	2.9	4.2	1.6	16.8	8.6	18	16.15	56.3
CIB 2022002	Male	30.1	10.8	11	4.5	2.9	3.5	2.7	4.1	1.6	14.3	8.1	15.3	14.9	48
