# Supplementary material for: ﻿A new Asian leaf litter toad of the genus Leptobrachella (Amphibia, Anura, Megophryidae) from central south China
Source: Zookeys. 2023 Feb 22;1149:103–34. doi: 10.3897/zookeys.1149.85895 (PMC10209278; doi:10.3897/zookeys.1149.85895)
Supplement: Supplementary material 2 — Uncorrected p-distance between Leptobrachella species on the 16S rRNA gene [file zookeys-1149-103_article-85895__-s002.xls]

## Sheet: Sheet1
Table S2 Uncorrected p-distance between Leptobrachella species on the 16S rRNA gene. The values below 3% are coloured in red.
ID	Species	1	2	3	4	5	6	7	8	9	10	11	12	13	14	15	16	17	18	19	20	21	22	23	24	25	26	27	28	29	30	31	32	33	34	35	36	37	38	39	40	41	42	43	44	45	46	47	48
1	Leptobrachella dong sp. nov.
2	L. graminicola	0.028436
3	L. yeae	0.0325203	0.0331754
4	L. bourreti	0.0224033	0.0308789	0.0325866
5	L. chishuiensis	0.0406504	0.056872	0.050813	0.0448065
6	L. cf. oshanensis	0.0492813	0.063981	0.0533881	0.0493827	0.0205339
7	L. bijie	0.046748	0.0592417	0.0487805	0.0448065	0.0182927	0.0164271
8	L. jinshaensis	0.0304878	0.0450237	0.0325203	0.0285132	0.0264228	0.0225873	0.0203252
9	L. suiyangensis	0.0386179	0.0591017	0.0528455	0.0468432	0.046748	0.0513347	0.0487805	0.0325203
10	L. purpuraventra	0.0284553	0.0473934	0.0386179	0.0285132	0.0284553	0.0328542	0.0304878	0.0182927	0.0386179
11	L. niveimontis	0.0426829	0.056872	0.0447154	0.0386965	0.054878	0.0513347	0.0487805	0.0325203	0.0569106	0.046748
12	L. wulingensis	0.0346939	0.0404762	0.044898	0.0306748	0.0489796	0.0536082	0.055102	0.0387755	0.0530612	0.0408163	0.055102
13	L. cf. oshanensis	0.0379747	0.0507614	0.0506329	0.0279188	0.0556962	0.0658228	0.0632911	0.0481013	0.0556962	0.0455696	0.0632911	0.0202532
14	L. dorsospina	0.0366599	0.0451306	0.0386965	0.0346939	0.0570265	0.0576132	0.0549898	0.0346232	0.0529532	0.0366599	0.0468432	0.0306122	0.043038
15	L. alpina	0.0528455	0.0592417	0.0589431	0.0509165	0.0630081	0.0677618	0.0609756	0.050813	0.0609756	0.054878	0.0569106	0.0530612	0.0556962	0.0529532
16	L. purpura	0.037037	0.0528846	0.0493827	0.037037	0.0514403	0.0519751	0.0473251	0.0349794	0.0452675	0.0390947	0.0411523	0.0392562	0.0462725	0.0371134	0.0205339
17	L. eos	0.046748	0.0545024	0.054878	0.0448065	0.0731707	0.0698152	0.0711382	0.050813	0.0650407	0.054878	0.0487805	0.044898	0.0556962	0.0386965	0.054878	0.0349794
18	L. oshanensis	0.0632653	0.0714286	0.0632653	0.0654397	0.0734694	0.0804124	0.077551	0.0612245	0.0693878	0.0591837	0.0612245	0.0655738	0.0687023	0.0633947	0.0693878	0.0597938	0.0673469
19	L. murphyi	0.0701031	0.0843373	0.0762887	0.0681818	0.0865979	0.0895833	0.0886598	0.0804124	0.0762887	0.0742268	0.0742268	0.0701031	0.0769231	0.0762887	0.0802469	0.0745342	0.0804124	0.0785124
20	L. yunyangensis	0.0513347	0.0671463	0.063655	0.0555556	0.063655	0.0643154	0.0616016	0.0533881	0.063655	0.0554415	0.0472279	0.0554415	0.0612245	0.057377	0.0533881	0.0497925	0.0554415	0.0576132	0.0557851
21	L. tengchongensis	0.0717213	0.0789474	0.0737705	0.0718686	0.0819672	0.0890269	0.0819672	0.0737705	0.0840164	0.0717213	0.0737705	0.0761317	0.0946292	0.0657084	0.0860656	0.0721649	0.0778689	0.0800821	0.0864198	0.0597938
22	L. khasiorum	0.115385	0.115942	0.126697	0.111111	0.126697	0.131222	0.133484	0.126697	0.135747	0.126411	0.117647	0.118182	0.129199	0.115646	0.128959	0.118721	0.113122	0.122449	0.131818	0.114155	0.10181
23	L. tamdil	0.106472	0.120773	0.11691	0.106695	0.114823	0.118998	0.123173	0.112735	0.127349	0.1125	0.108559	0.109015	0.129199	0.106695	0.121086	0.109474	0.104384	0.110879	0.127883	0.105263	0.0981211	0.00896861
24	L. yingjiangensis	0.0939457	0.100244	0.0960334	0.0899582	0.100209	0.105485	0.0960334	0.0939457	0.11691	0.09375	0.100209	0.0880503	0.104712	0.0920502	0.091858	0.0778947	0.0897704	0.0922432	0.0991561	0.0822785	0.0754717	0.0825688	0.0739958
25	L. petrops	0.0925926	0.105769	0.0987654	0.0927835	0.104938	0.112266	0.106996	0.0987654	0.111111	0.0965092	0.111111	0.0971074	0.115681	0.101031	0.104938	0.09375	0.106996	0.109504	0.10395	0.103734	0.0764463	0.117381	0.108333	0.0767635
26	L. puhoatensis	0.0862423	0.0983213	0.0903491	0.0884774	0.0903491	0.10166	0.0965092	0.0903491	0.10883	0.0860656	0.104723	0.0907216	0.110256	0.0946502	0.100616	0.0893971	0.106776	0.103093	0.105809	0.0975104	0.0702479	0.0990991	0.0914761	0.0869565	0.0651731
27	L. namdongensis	0.0759754	0.0911271	0.0821355	0.0843621	0.0924025	0.0954357	0.0924025	0.0821355	0.100616	0.0819672	0.0800821	0.0824742	0.1	0.0823045	0.0903491	0.0790021	0.0821355	0.0989691	0.103734	0.0767635	0.0702479	0.105856	0.0977131	0.0890269	0.0711382	0.0569106
28	L. mangshanensis	0.0969072	0.110577	0.0989691	0.0971074	0.103093	0.110417	0.105155	0.105155	0.117284	0.103093	0.0989691	0.0890269	0.113402	0.0969072	0.0927835	0.0788382	0.0948454	0.0989691	0.110187	0.093361	0.0931677	0.118451	0.111345	0.0907173	0.109731	0.0929752	0.088843
29	L. verrucosa	0.0960334	0.108434	0.102296	0.0962343	0.106472	0.112735	0.112735	0.108559	0.116667	0.102296	0.100209	0.0880503	0.111111	0.100209	0.0960334	0.0861345	0.0981211	0.104384	0.109474	0.10084	0.102725	0.114155	0.107368	0.0982906	0.111111	0.0962343	0.0962343	0.0287474
30	L. shimentaina	0.085595	0.0987952	0.0897704	0.0878661	0.0939457	0.100209	0.0960334	0.0960334	0.110417	0.0939457	0.091858	0.081761	0.100775	0.0897704	0.0897704	0.0714286	0.0897704	0.091858	0.105263	0.0861345	0.0901468	0.109589	0.103158	0.0854701	0.102725	0.0857741	0.083682	0.0349076	0.0410678
31	L. bashaensis	0.0699588	0.0863309	0.0802469	0.0762887	0.0823045	0.0935551	0.090535	0.0884774	0.0965092	0.0823045	0.0864198	0.0661157	0.0874036	0.0781893	0.0843621	0.0644491	0.0781893	0.100823	0.09375	0.0807453	0.0786749	0.118451	0.111345	0.0905263	0.0950413	0.0804124	0.0762887	0.0529532	0.0618557	0.0494845
32	L. maoershanensis	0.0882957	0.107656	0.100616	0.0925926	0.102669	0.109959	0.106776	0.100616	0.108607	0.0903491	0.0965092	0.0907216	0.107692	0.0985626	0.104723	0.0871369	0.0882957	0.104723	0.108108	0.088843	0.0867769	0.113636	0.106918	0.092437	0.103093	0.0967078	0.0884774	0.0650407	0.0658436	0.0617284	0.0525253
33	L. laui	0.0924025	0.102871	0.0841889	0.0884774	0.0965092	0.0995851	0.0965092	0.0944559	0.108607	0.100616	0.0903491	0.0804124	0.105128	0.0903491	0.0903491	0.0788382	0.0882957	0.106776	0.10395	0.0867769	0.0764463	0.111364	0.106918	0.0798319	0.105155	0.0884774	0.0823045	0.0567951	0.063655	0.0472279	0.0527383	0.0647773
34	L. yunkaiensis	0.083682	0.0953545	0.0857741	0.083682	0.0899582	0.0951374	0.0962343	0.0878661	0.0981211	0.0857741	0.083682	0.0819328	0.102362	0.0899582	0.0920502	0.0819328	0.08159	0.100418	0.103376	0.0842105	0.0903361	0.104167	0.098081	0.0895522	0.107143	0.0964361	0.0859539	0.0658436	0.0625	0.0645833	0.0596708	0.0657084	0.063786
35	L. flaviglandulosa	0.0828157	0.089372	0.0766046	0.0809129	0.0786749	0.0878661	0.0807453	0.0828157	0.0971074	0.0807453	0.0766046	0.0769231	0.0932642	0.0786749	0.0807453	0.075	0.0786749	0.0869565	0.100209	0.0748441	0.0810811	0.116705	0.107595	0.0889831	0.101871	0.0850622	0.0809129	0.0593047	0.0681818	0.0516529	0.0571429	0.0672098	0.0572597	0.0578512
36	L. firthi	0.116424	0.118932	0.118503	0.110187	0.12474	0.132353	0.126819	0.122661	0.130705	0.122661	0.116424	0.118998	0.130208	0.122153	0.118503	0.112735	0.122661	0.120582	0.134172	0.117155	0.108559	0.126437	0.129237	0.130064	0.133891	0.117155	0.114823	0.130435	0.140167	0.129707	0.124224	0.146694	0.128099	0.133612	0.121901
37	L. isos	0.101871	0.118932	0.114345	0.108108	0.122661	0.130252	0.130977	0.114345	0.122407	0.114345	0.118503	0.106472	0.114583	0.118012	0.120582	0.114823	0.122661	0.116424	0.129979	0.117155	0.100209	0.147465	0.146497	0.115385	0.1174	0.1174	0.108787	0.136646	0.138075	0.135983	0.120083	0.136364	0.130435	0.133612	0.128099	0.110656
38	L. sungi	0.0858896	0.107143	0.102249	0.0983607	0.106339	0.115702	0.108384	0.106339	0.112245	0.100204	0.108384	0.0983607	0.114504	0.102459	0.110429	0.0931677	0.100204	0.112705	0.109731	0.0969072	0.0864198	0.129545	0.121593	0.111111	0.102669	0.090535	0.0903491	0.102881	0.108333	0.0958333	0.079918	0.0920245	0.102459	0.0958333	0.0907216	0.113402	0.111801
39	L. zhangyapingi	0.0918367	0.11639	0.106122	0.100204	0.102041	0.115464	0.108163	0.108163	0.114053	0.106122	0.110204	0.0983607	0.111959	0.100204	0.102041	0.0927835	0.0979592	0.118367	0.113636	0.0987654	0.0965092	0.142534	0.139875	0.110879	0.117043	0.114754	0.102459	0.112474	0.126294	0.10766	0.0997963	0.123984	0.107943	0.115942	0.0942623	0.117284	0.109278	0.0649087
40	L. aspera	0.0901639	0.105012	0.0963115	0.0901639	0.10041	0.118012	0.110656	0.0942623	0.106122	0.0922131	0.10041	0.0924025	0.104592	0.100204	0.106557	0.0952381	0.0983607	0.104723	0.116183	0.101031	0.0929752	0.139269	0.128421	0.109244	0.109731	0.10124	0.0950413	0.111111	0.114583	0.10625	0.0882957	0.0901639	0.110656	0.108333	0.0929752	0.130435	0.126294	0.10041	0.110429
41	L. feii	0.0979592	0.11639	0.110204	0.100204	0.102041	0.113402	0.108163	0.1	0.107724	0.102041	0.106122	0.108607	0.119593	0.112245	0.106122	0.0929752	0.112245	0.114519	0.118012	0.104938	0.0987654	0.145455	0.136268	0.115063	0.115464	0.104938	0.0987654	0.108607	0.112033	0.107884	0.0858896	0.0918367	0.110204	0.108108	0.090535	0.132231	0.132231	0.1	0.107943	0.030426
42	L. pelodytoides	0.115063	0.124105	0.110879	0.117155	0.110879	0.119247	0.119247	0.115063	0.125	0.112971	0.119247	0.111345	0.127877	0.121339	0.110879	0.105485	0.117155	0.115304	0.129237	0.116034	0.109705	0.141553	0.142553	0.126609	0.139241	0.113924	0.105485	0.102725	0.113445	0.10084	0.0964361	0.108787	0.108787	0.116773	0.0947368	0.118143	0.122363	0.0981211	0.100209	0.0767635	0.0703934
43	L. ventripunctata	0.10998	0.125592	0.107943	0.112245	0.10387	0.113169	0.112016	0.107943	0.119675	0.105906	0.11609	0.108384	0.13198	0.118126	0.107943	0.0989691	0.112016	0.108384	0.123967	0.110883	0.102669	0.145125	0.140167	0.121086	0.12963	0.106776	0.0965092	0.104508	0.116183	0.103734	0.0920245	0.108163	0.108163	0.112266	0.0925926	0.109504	0.115702	0.0938776	0.0997963	0.0709939	0.0646465	0.010352
44	L. aerea	0.0833333	0.107056	0.0958333	0.091858	0.0875	0.0989474	0.0958333	0.0916667	0.0975104	0.0895833	0.09375	0.0899582	0.104439	0.0958333	0.08125	0.07173	0.09375	0.0960334	0.103594	0.0840336	0.0903361	0.131944	0.123667	0.112051	0.123431	0.106695	0.0899582	0.083682	0.0868644	0.0805085	0.06875	0.0852391	0.0916667	0.0945378	0.081761	0.107595	0.116034	0.0810811	0.0852391	0.057971	0.0494845	0.0611814	0.0556701
45	L. minima	0.106557	0.126492	0.110656	0.110883	0.114754	0.115942	0.118852	0.114754	0.132653	0.112705	0.116803	0.115226	0.132992	0.110656	0.108607	0.10166	0.112705	0.12115	0.126819	0.115702	0.117526	0.136986	0.124211	0.111111	0.123967	0.11157	0.0971074	0.104938	0.10625	0.102083	0.0924025	0.0983607	0.106557	0.104384	0.10124	0.130705	0.13278	0.1	0.114519	0.0733198	0.0791075	0.0850622	0.0791075	0.0514403
46	L. shiwandashanensis	0.117043	0.131579	0.125257	0.119342	0.12115	0.134855	0.129363	0.12731	0.134969	0.12115	0.12731	0.127835	0.128205	0.131417	0.125257	0.120083	0.12115	0.125257	0.13278	0.130165	0.121649	0.151927	0.138075	0.119748	0.126033	0.109278	0.119588	0.126789	0.120083	0.126294	0.108384	0.120408	0.132653	0.126556	0.119097	0.136646	0.132505	0.11499	0.124744	0.0817996	0.0794297	0.108559	0.101833	0.0831601	0.0899796
47	L. wuhuangmontis	0.102459	0.116945	0.114754	0.100616	0.118852	0.126294	0.127049	0.118852	0.128571	0.116803	0.116803	0.113169	0.120205	0.11499	0.116803	0.113402	0.108607	0.118852	0.128099	0.115702	0.119342	0.143182	0.136268	0.126316	0.13278	0.113872	0.111801	0.10883	0.0997921	0.110187	0.0925926	0.106776	0.123203	0.108333	0.109278	0.124224	0.118012	0.104723	0.120654	0.0901639	0.0857143	0.091858	0.0836735	0.0708333	0.0840164	0.0736196
48	L. damingshanensis	0.114286	0.135392	0.118367	0.118609	0.120408	0.131959	0.128571	0.120408	0.130081	0.118367	0.116327	0.110656	0.132316	0.120408	0.118367	0.11157	0.122449	0.116564	0.126294	0.117284	0.109053	0.152273	0.144654	0.133891	0.12963	0.113169	0.0987654	0.106557	0.112033	0.109959	0.0961145	0.106122	0.107943	0.116424	0.104938	0.113402	0.126033	0.107943	0.10387	0.0831643	0.0787879	0.0743802	0.0686869	0.0759754	0.0929293	0.105906	0.0959184
49	L. nyx	0.0879828	0.103118	0.0965665	0.0944206	0.0901288	0.100858	0.100858	0.0922747	0.106838	0.0944206	0.0858369	0.0948276	0.107969	0.103004	0.0922747	0.0862069	0.0987124	0.10515	0.116883	0.0971922	0.101293	0.134703	0.130435	0.11674	0.127983	0.106061	0.0909091	0.0899358	0.0944206	0.083691	0.0708155	0.0877944	0.0942184	0.0997831	0.0860215	0.12069	0.127155	0.0858369	0.0982906	0.0659574	0.0509554	0.0552017	0.0530786	0.0347072	0.0618337	0.0938166	0.0724947	0.0530786
50	L. nahangensis	0.0884774	0.0935252	0.090535	0.0886598	0.100823	0.110187	0.113169	0.104938	0.108607	0.100823	0.100823	0.0867769	0.102828	0.0987654	0.0925926	0.0854167	0.090535	0.101031	0.102296	0.0993789	0.0973085	0.12156	0.114165	0.109244	0.120083	0.093361	0.0850622	0.0929752	0.0941423	0.0899582	0.0742268	0.0967078	0.0946502	0.0964361	0.0807453	0.0956341	0.106029	0.0821355	0.0924025	0.0797546	0.0753564	0.0708333	0.0651731	0.0516529	0.0630081	0.0841889	0.0699588	0.0689655
51	L. pluvialis	0.0942623	0.114558	0.102459	0.0965092	0.0983607	0.111801	0.112705	0.104508	0.0979592	0.0963115	0.10041	0.0967078	0.112532	0.104508	0.0983607	0.0871369	0.0942623	0.104723	0.10395	0.0929752	0.0991736	0.125571	0.122105	0.111111	0.119835	0.10124	0.0971074	0.0843621	0.0833333	0.0875	0.0698152	0.0758197	0.0922131	0.0814196	0.0742268	0.115942	0.122153	0.0736196	0.0899796	0.0773931	0.0730223	0.0643154	0.0669371	0.0576132	0.0789474	0.0940695	0.0819672	0.0808081
52	L. shangsiensis	0.110429	0.12381	0.110429	0.106557	0.114519	0.126033	0.126789	0.116564	0.130346	0.114519	0.112474	0.106776	0.125	0.112474	0.112474	0.0973085	0.110429	0.116803	0.118257	0.113402	0.103093	0.145125	0.135983	0.117155	0.13347	0.110883	0.104723	0.100204	0.10559	0.0952381	0.0816327	0.0977597	0.0936864	0.103734	0.0882957	0.128364	0.128364	0.0959184	0.112245	0.0814664	0.0851927	0.0871369	0.0831643	0.0721649	0.0750507	0.0955285	0.0920245	0.0909091
53	L. pallida	0.144351	0.166259	0.138075	0.144351	0.150628	0.147992	0.148536	0.142259	0.145833	0.139875	0.138075	0.134454	0.152231	0.131799	0.140167	0.124473	0.131799	0.135983	0.131078	0.141053	0.136842	0.158986	0.14862	0.132196	0.150628	0.146138	0.14405	0.133056	0.136555	0.134454	0.130705	0.138716	0.138716	0.134454	0.137214	0.15	0.147917	0.137787	0.145228	0.155925	0.153527	0.165605	0.157676	0.125	0.154167	0.139004	0.141962	0.136929
54	L. kalonensis	0.155602	0.174334	0.151452	0.151452	0.153527	0.150943	0.153527	0.149378	0.152893	0.145228	0.145228	0.139583	0.163636	0.147303	0.151452	0.135983	0.143154	0.145228	0.144958	0.152401	0.139875	0.168203	0.159236	0.132196	0.148536	0.14405	0.150313	0.144928	0.146444	0.140167	0.13843	0.14433	0.148454	0.15272	0.142857	0.165289	0.146694	0.140787	0.148148	0.162887	0.158436	0.170526	0.162551	0.138655	0.167355	0.157025	0.151139	0.154321
55	L. bidoupensis	0.139875	0.158537	0.146138	0.146138	0.148225	0.149789	0.150313	0.14405	0.14553	0.139583	0.137787	0.125786	0.15445	0.137787	0.139875	0.128151	0.131524	0.14405	0.14135	0.140756	0.138655	0.157044	0.146809	0.134043	0.142558	0.135983	0.140167	0.135417	0.136842	0.134737	0.126819	0.136929	0.151452	0.136842	0.13125	0.149688	0.135135	0.125	0.136646	0.147303	0.149068	0.163136	0.15528	0.122622	0.151767	0.139293	0.135417	0.144928
56	L. tadungensis	0.139004	0.152542	0.136929	0.134855	0.143154	0.144654	0.143154	0.136929	0.140496	0.140787	0.136929	0.13125	0.145455	0.136929	0.136929	0.12369	0.136929	0.135135	0.132632	0.140167	0.133891	0.14977	0.14862	0.13617	0.137787	0.129167	0.1375	0.124481	0.127883	0.1174	0.124224	0.132231	0.134298	0.132075	0.122407	0.136646	0.128364	0.130435	0.138144	0.146392	0.146091	0.147368	0.139918	0.119748	0.146694	0.140787	0.128631	0.131687
57	L. maculosa	0.134855	0.1477	0.134855	0.136929	0.141079	0.150943	0.147303	0.143154	0.146694	0.134855	0.139004	0.122917	0.142857	0.130705	0.130705	0.125523	0.13278	0.139004	0.128151	0.139875	0.125261	0.154378	0.146497	0.1258	0.127615	0.123173	0.129436	0.122153	0.115063	0.119247	0.117769	0.129897	0.134021	0.133891	0.124224	0.146694	0.13843	0.132505	0.139918	0.14433	0.13786	0.141053	0.131687	0.117647	0.144628	0.132231	0.124224	0.123457
58	L. pyrrhops	0.140787	0.15942	0.142857	0.143154	0.15942	0.156904	0.15735	0.151139	0.154639	0.142857	0.146998	0.133056	0.160622	0.138716	0.140787	0.131524	0.132505	0.151139	0.138075	0.139583	0.135135	0.155963	0.15222	0.12766	0.133612	0.139583	0.13125	0.138144	0.139583	0.139583	0.127835	0.131687	0.13786	0.133612	0.136082	0.156701	0.136082	0.136364	0.141684	0.154639	0.156057	0.153684	0.145791	0.129979	0.14433	0.158436	0.14433	0.13347
59	L. macrops	0.142512	0.171014	0.152174	0.150121	0.15942	0.166259	0.161836	0.154589	0.151442	0.144928	0.15942	0.145631	0.165192	0.144578	0.152174	0.143552	0.149758	0.149758	0.136919	0.145985	0.143204	0.174387	0.163366	0.143564	0.139364	0.136253	0.146341	0.13494	0.139024	0.129268	0.13253	0.134615	0.146635	0.149144	0.144578	0.163462	0.144231	0.137681	0.151079	0.158273	0.157518	0.167076	0.159905	0.127139	0.148325	0.141487	0.153846	0.152745
60	L. melica	0.127615	0.132029	0.129707	0.127615	0.125523	0.135307	0.133891	0.127615	0.13125	0.112971	0.127615	0.12395	0.139108	0.13125	0.127615	0.126582	0.129707	0.127883	0.123142	0.126582	0.128692	0.153846	0.145923	0.136461	0.14135	0.128421	0.130526	0.150628	0.143763	0.145877	0.131524	0.14375	0.147917	0.147992	0.127615	0.141372	0.133056	0.137787	0.139293	0.124481	0.126294	0.139831	0.132505	0.112051	0.133056	0.11691	0.121339	0.126294
61	L. rowleyae	0.127232	0.137203	0.127232	0.120536	0.131696	0.142212	0.140625	0.133929	0.133333	0.120536	0.129464	0.123318	0.131367	0.131696	0.122768	0.121348	0.131696	0.129464	0.11991	0.125843	0.12809	0.15	0.141876	0.13242	0.13544	0.12809	0.137387	0.140625	0.137698	0.13544	0.124722	0.137778	0.142222	0.142212	0.120536	0.146993	0.14922	0.145089	0.150776	0.134956	0.136865	0.149321	0.143488	0.121896	0.148559	0.122222	0.129176	0.136865
62	L. applebyi	0.14405	0.153659	0.146138	0.148225	0.148225	0.158228	0.154489	0.150313	0.147609	0.141962	0.148225	0.144654	0.159686	0.152401	0.152401	0.145263	0.150313	0.142259	0.129237	0.143158	0.143158	0.167442	0.162741	0.149254	0.149474	0.14916	0.153361	0.158664	0.160338	0.154008	0.141667	0.158004	0.155925	0.156118	0.137787	0.158333	0.133333	0.15625	0.149378	0.153209	0.150826	0.154334	0.146694	0.135021	0.159751	0.125	0.137787	0.144628
63	L. ardens	0.129436	0.134146	0.125261	0.129436	0.127349	0.137131	0.135699	0.131524	0.133056	0.118998	0.133612	0.1174	0.133508	0.128898	0.133612	0.126316	0.131524	0.129707	0.118644	0.132632	0.126316	0.153488	0.14561	0.127932	0.132632	0.128151	0.132353	0.131524	0.126582	0.130802	0.110417	0.126819	0.133056	0.137131	0.123173	0.145228	0.128631	0.139583	0.141079	0.136646	0.132231	0.135307	0.128099	0.116034	0.143154	0.127083	0.121086	0.117769
64	L. crocea	0.129098	0.140811	0.133197	0.12731	0.133197	0.138716	0.137295	0.135246	0.138776	0.131148	0.125	0.123457	0.13555	0.134694	0.139344	0.124481	0.120902	0.146091	0.139004	0.134021	0.125773	0.134091	0.129979	0.122105	0.123967	0.119835	0.115464	0.148148	0.135417	0.135417	0.11499	0.125	0.133197	0.137787	0.117526	0.131417	0.125514	0.122699	0.130879	0.126789	0.12831	0.129436	0.126016	0.112266	0.139059	0.127049	0.125257	0.12831
65	L. tuberosa	0.1125	0.126521	0.110417	0.108559	0.125	0.124211	0.127083	0.110417	0.120332	0.116667	0.10625	0.110647	0.119792	0.110417	0.11875	0.106472	0.10625	0.121086	0.115063	0.112735	0.108333	0.135945	0.131635	0.125532	0.120253	0.105263	0.105263	0.11875	0.120253	0.116034	0.0983264	0.106472	0.114345	0.112051	0.0962343	0.133891	0.111111	0.112735	0.120833	0.108333	0.103734	0.11465	0.109731	0.103814	0.116667	0.130977	0.114108	0.109731
66	L. botsfordi	0.132924	0.140476	0.124744	0.120902	0.128834	0.13843	0.137014	0.128834	0.136456	0.122699	0.126789	0.117043	0.135204	0.1222	0.126789	0.115942	0.114519	0.123203	0.132505	0.127572	0.111111	0.129252	0.125523	0.12395	0.117526	0.109278	0.111111	0.119097	0.122661	0.116424	0.0983607	0.112474	0.114286	0.116667	0.0967078	0.120902	0.12115	0.112474	0.114286	0.114286	0.121951	0.104167	0.103448	0.10166	0.118367	0.124744	0.120902	0.107505
67	L. fuliginosa	0.126556	0.138015	0.130705	0.130977	0.136929	0.142558	0.143154	0.13278	0.140496	0.134576	0.141079	0.11875	0.145455	0.124224	0.130705	0.12369	0.122407	0.133333	0.140756	0.131524	0.131524	0.155963	0.143763	0.128692	0.141667	0.1375	0.133056	0.1375	0.132911	0.128692	0.122661	0.134855	0.140787	0.135307	0.11691	0.153846	0.129436	0.122153	0.126294	0.128099	0.12963	0.130802	0.12731	0.110879	0.117769	0.130705	0.112266	0.123203
68	L. melanoleuca	0.130165	0.146988	0.130165	0.134576	0.123967	0.135699	0.134298	0.130165	0.135802	0.130165	0.142562	0.126556	0.147287	0.127835	0.140496	0.127349	0.13843	0.130705	0.142259	0.137214	0.135135	0.149083	0.139535	0.137131	0.14375	0.13125	0.135135	0.13278	0.132353	0.128151	0.115942	0.134298	0.138144	0.143158	0.120582	0.149068	0.14553	0.127835	0.134021	0.146091	0.145492	0.142857	0.134969	0.118998	0.125514	0.142562	0.126294	0.132924
69	L. neangi	0.118609	0.138095	0.124744	0.122951	0.130879	0.142562	0.145194	0.130879	0.136456	0.124744	0.132924	0.112936	0.132653	0.118367	0.128834	0.118012	0.124744	0.137577	0.136646	0.133745	0.113169	0.14966	0.138075	0.127883	0.117526	0.121649	0.125514	0.13963	0.133056	0.133056	0.112705	0.134969	0.136735	0.133333	0.113169	0.145791	0.119342	0.112474	0.126531	0.118367	0.128049	0.139583	0.135903	0.107884	0.130612	0.132924	0.125	0.133874
70	L. heteropus	0.189542	0.200969	0.206972	0.196507	0.198257	0.206972	0.213508	0.206972	0.203905	0.193478	0.200436	0.183807	0.205195	0.193478	0.202614	0.193407	0.200436	0.198257	0.193833	0.190789	0.194323	0.197701	0.19163	0.187919	0.199561	0.188596	0.188184	0.199566	0.193059	0.177874	0.175705	0.190476	0.198704	0.191209	0.18872	0.205184	0.183983	0.186551	0.194805	0.177874	0.179266	0.186147	0.185745	0.163355	0.170996	0.190889	0.175705	0.185345
71	L. sola	0.182573	0.200969	0.197095	0.189189	0.195021	0.199161	0.205394	0.197095	0.196281	0.192946	0.195021	0.179167	0.207792	0.188406	0.192946	0.188285	0.192946	0.192946	0.192872	0.192067	0.197095	0.205069	0.191083	0.183369	0.196653	0.194561	0.183716	0.192149	0.179541	0.181628	0.169421	0.189691	0.195473	0.182008	0.183884	0.199588	0.181443	0.18595	0.193814	0.18595	0.183128	0.193684	0.185185	0.159664	0.17732	0.196281	0.167355	0.184805
72	L. kecil	0.16632	0.194175	0.180873	0.177083	0.185031	0.193277	0.197505	0.18711	0.173913	0.170478	0.191268	0.17119	0.190104	0.176349	0.172557	0.169811	0.178794	0.185031	0.191176	0.186192	0.179167	0.189376	0.178723	0.168803	0.18239	0.174004	0.177824	0.188017	0.175365	0.173278	0.161491	0.177686	0.1893	0.175732	0.175983	0.204124	0.169421	0.171843	0.179752	0.180124	0.183505	0.194093	0.185567	0.162105	0.18595	0.175983	0.167702	0.185185
73	L. kajangensis	0.155602	0.171498	0.1639	0.155925	0.165975	0.171908	0.172199	0.16805	0.165289	0.157676	0.161826	0.152083	0.170984	0.161491	0.16805	0.158996	0.161826	0.16805	0.161426	0.1625	0.1639	0.175115	0.163482	0.157783	0.161088	0.156904	0.150313	0.161157	0.150313	0.154489	0.134298	0.154639	0.166667	0.15272	0.142562	0.164609	0.150515	0.157025	0.160825	0.144628	0.144033	0.155789	0.150206	0.128151	0.158763	0.159091	0.13843	0.151951
74	L. dringi	0.148536	0.154034	0.158996	0.154812	0.161088	0.164905	0.167364	0.156904	0.145833	0.156904	0.156904	0.144958	0.170604	0.150943	0.148536	0.14916	0.150628	0.15272	0.151899	0.14346	0.146444	0.165116	0.154176	0.158458	0.156118	0.145263	0.147368	0.16875	0.172632	0.162105	0.145833	0.168399	0.160083	0.176471	0.160083	0.1625	0.167015	0.152083	0.1639	0.160083	0.1639	0.15678	0.147303	0.139535	0.155925	0.1625	0.160083	0.151139
75	L. sabahmontana	0.15304	0.154412	0.159329	0.155136	0.167715	0.175847	0.174004	0.163522	0.152401	0.161426	0.159329	0.145263	0.165789	0.153361	0.146751	0.147368	0.146751	0.15304	0.154334	0.145877	0.15304	0.174419	0.162741	0.160944	0.162791	0.154008	0.149789	0.17119	0.175105	0.168776	0.150313	0.175	0.172917	0.181053	0.166667	0.158333	0.17119	0.158664	0.168399	0.15	0.16632	0.154989	0.14553	0.141949	0.152083	0.156576	0.15625	0.153527
76	L. picta	0.160521	0.158924	0.171367	0.164859	0.175705	0.184382	0.182213	0.173536	0.159827	0.169197	0.167028	0.152505	0.167979	0.158696	0.156182	0.156863	0.156182	0.160521	0.164114	0.148796	0.160521	0.169374	0.162281	0.164444	0.172867	0.163755	0.157205	0.179266	0.181425	0.174946	0.158009	0.179266	0.181034	0.183406	0.172786	0.168103	0.177106	0.161987	0.176344	0.165948	0.174194	0.16129	0.15914	0.147253	0.159483	0.170626	0.165948	0.16309
77	L. fritinniens	0.15304	0.156863	0.165618	0.157233	0.169811	0.180085	0.174004	0.163522	0.154489	0.161426	0.163522	0.149474	0.168421	0.14916	0.148847	0.149474	0.148847	0.15304	0.162791	0.145877	0.159329	0.186047	0.173448	0.158798	0.165605	0.160677	0.15678	0.167715	0.173729	0.165254	0.144654	0.167364	0.169456	0.173362	0.154812	0.158996	0.163522	0.146751	0.160752	0.148225	0.154167	0.153191	0.14375	0.133758	0.14405	0.158996	0.152083	0.153846
78	L. arayai	0.148536	0.154034	0.154812	0.142259	0.150628	0.158562	0.154812	0.142259	0.141667	0.133891	0.146444	0.144958	0.146982	0.142558	0.156904	0.147059	0.144351	0.148536	0.14557	0.14135	0.140167	0.167053	0.153846	0.139485	0.156118	0.147368	0.145263	0.166667	0.174737	0.166316	0.135699	0.152083	0.164241	0.166316	0.15625	0.153846	0.141667	0.147917	0.161826	0.14375	0.153846	0.157113	0.143451	0.142251	0.158333	0.145833	0.137214	0.153527
79	L. hamidi	0.158996	0.158924	0.165272	0.156904	0.16318	0.171247	0.175732	0.16318	0.154167	0.158996	0.15272	0.147059	0.165354	0.148847	0.150628	0.142857	0.142259	0.15272	0.149789	0.139241	0.144351	0.171694	0.15812	0.145923	0.166667	0.164211	0.155789	0.170833	0.174737	0.166316	0.141962	0.16875	0.164241	0.176842	0.1625	0.160083	0.145833	0.160417	0.16805	0.147917	0.153846	0.159236	0.149688	0.138004	0.158333	0.154167	0.153846	0.165975
80	L. marmorata	0.146444	0.151589	0.158996	0.144351	0.161088	0.169133	0.165272	0.15272	0.147917	0.146444	0.146444	0.140756	0.149606	0.142558	0.148536	0.142857	0.138075	0.142259	0.14135	0.137131	0.146444	0.160093	0.149573	0.145923	0.158228	0.151579	0.145263	0.166667	0.170526	0.162105	0.141962	0.164583	0.168399	0.170526	0.160417	0.149688	0.145833	0.145833	0.157676	0.145833	0.155925	0.146497	0.137214	0.135881	0.154167	0.145833	0.137214	0.147303
81	L. gracilis	0.178197	0.196078	0.176101	0.184486	0.190776	0.192797	0.190776	0.184486	0.175365	0.184486	0.186583	0.168421	0.202632	0.180672	0.178197	0.183158	0.176101	0.188679	0.167019	0.169133	0.174004	0.192575	0.17735	0.176344	0.187764	0.181053	0.166316	0.183333	0.183158	0.185263	0.156576	0.185417	0.170478	0.184874	0.177083	0.185417	0.181628	0.173278	0.185031	0.173278	0.177083	0.187234	0.177083	0.150743	0.167015	0.18125	0.177083	0.174636
82	L. maura	0.139583	0.155718	0.15625	0.154167	0.147917	0.157895	0.154167	0.152083	0.139004	0.147917	0.154167	0.144351	0.156658	0.156576	0.139583	0.146444	0.15	0.15625	0.142857	0.138655	0.145833	0.163972	0.153191	0.149893	0.136555	0.142558	0.132075	0.16805	0.167715	0.161426	0.139293	0.159751	0.163561	0.167715	0.157676	0.165631	0.147303	0.139004	0.157025	0.151452	0.149068	0.158562	0.144928	0.124736	0.147303	0.149378	0.151139	0.154959
83	L. baluensis	0.153527	0.174334	0.165975	0.158004	0.161826	0.165618	0.16805	0.161826	0.152893	0.153527	0.165975	0.15625	0.176623	0.165975	0.165631	0.155136	0.1639	0.147609	0.15272	0.160752	0.154489	0.177829	0.159574	0.150743	0.15272	0.156576	0.158664	0.161088	0.161017	0.165254	0.146138	0.1625	0.170478	0.154661	0.163866	0.167364	0.15304	0.153527	0.165631	0.1639	0.161157	0.161017	0.152893	0.153684	0.1639	0.160083	0.153846	0.154639
84	L. parva	0.145228	0.162228	0.157676	0.147609	0.157676	0.161426	0.153527	0.151452	0.142562	0.147303	0.159751	0.15	0.168831	0.153527	0.15942	0.146751	0.157676	0.151767	0.156904	0.156576	0.139875	0.175115	0.163482	0.144068	0.133612	0.14375	0.139583	0.144351	0.146186	0.150424	0.129436	0.14375	0.153846	0.148305	0.14916	0.150628	0.142558	0.134855	0.149068	0.141079	0.134298	0.146186	0.140496	0.134454	0.145228	0.14553	0.147609	0.136082
85	L. brevicrus	0.157667	0.162228	0.170626	0.160173	0.170626	0.177106	0.168467	0.166307	0.16129	0.166307	0.168467	0.16269	0.176623	0.166307	0.165948	0.152838	0.166307	0.170996	0.167756	0.16087	0.147826	0.184332	0.177243	0.154525	0.15	0.149675	0.147505	0.16122	0.163755	0.163755	0.145652	0.167028	0.166667	0.174393	0.159737	0.150327	0.168122	0.153348	0.161638	0.157667	0.148387	0.155508	0.148387	0.148796	0.161987	0.145022	0.151515	0.156652
86	L. itiokai	0.157534	0.170732	0.171233	0.160183	0.171233	0.180139	0.16895	0.166667	0.161364	0.166667	0.16895	0.16055	0.184573	0.164384	0.166287	0.152425	0.166667	0.171625	0.165899	0.16092	0.147126	0.197436	0.18267	0.156542	0.151724	0.151376	0.149083	0.16129	0.165888	0.165888	0.144828	0.167431	0.167048	0.175234	0.162037	0.158986	0.17552	0.159817	0.164009	0.157534	0.147727	0.165888	0.15	0.148148	0.1621	0.146453	0.155606	0.156463
87	L. mjobergi	0.172199	0.191283	0.172199	0.164241	0.180498	0.176101	0.180498	0.176349	0.171488	0.170124	0.170124	0.1625	0.187013	0.1639	0.180124	0.159329	0.159751	0.168399	0.164583	0.171548	0.153846	0.195402	0.182203	0.161359	0.16318	0.164927	0.156576	0.154812	0.161017	0.165254	0.141962	0.15625	0.158004	0.167373	0.155462	0.158996	0.161426	0.161826	0.15942	0.165975	0.167355	0.167373	0.159091	0.151579	0.16805	0.176715	0.164241	0.162887
88	L. juliandringi	0.159091	0.180593	0.165909	0.157175	0.163636	0.177011	0.170455	0.163636	0.156109	0.163636	0.170455	0.155251	0.180822	0.159091	0.163265	0.144828	0.161364	0.161731	0.155606	0.16476	0.166667	0.191327	0.174825	0.146853	0.172018	0.167048	0.173913	0.16055	0.15814	0.155814	0.146453	0.1621	0.157175	0.167442	0.152074	0.174312	0.17931	0.156818	0.1678	0.156818	0.158371	0.167442	0.158371	0.147806	0.156818	0.161731	0.164009	0.1693
[truncated: 39 more columns]
