# Supplementary material for: ﻿A new Asian leaf litter toad of the genus Leptobrachella (Amphibia, Anura, Megophryidae) from central south China
Source: Zookeys. 2023 Feb 22;1149:103–34. doi: 10.3897/zookeys.1149.85895 (PMC10209278; doi:10.3897/zookeys.1149.85895)
Supplement: Supplementary material 3 — Call data [file zookeys-1149-103_article-85895__-s003.xlsx]

## Sheet: Sheet1
Table S3 Call measurements (mean ± standard deviation) of Leptobrachella dong sp. nov.
Individuals	Locality	Call type	Calls measured	Dominant Frequency (kHz)	Call duration (ms)	Call repetition rate (calls/s)	Call interval (ms)	Pulses of first note	Pulses of second note	Pulses per call	Pulse duration (ms)	Ambient temperature (℃)
CIB SSC1754	Tongdao, Hunnan	A	30	5.444 ± 0.951	193.5 ± 28.8	0.86	970.9 ± 355.0	/	/	16.9 ± 3.0	5.9 ± 1.0	11.2
CIB SSC1760	Tongdao, Hunnan	A	20	5.250 ± 0.000	233.4 ± 24.0	0.28	3173.3 ± 1933.6	/	/	23.6 ± 2.8	7.8 ± 1.2	12.4
CIB SSC1757	Tongdao, Hunnan	B	30	5.456 ± 0.057	524.2 ± 64.2	1.53	148.8 ± 72.8	16.1 ± 2.2	14.3 ± 2.2	30.4 ± 3.1	9.3 ± 1.3	11.5
CIB LB20220311002	Libo, Guizhou	A	30	4.889 ± 0.054	89.1 ± 11.2	1.98	412.8 ± 133.5	/	/	11.6 ± 1.5	8.7 ± 1.2	12
CIB LB20220311001	Libo, Guizhou	A	30	4.697 ± 0.087	79.1 ± 12.9	2.64	299.6 ± 30.1	/	/	10.4 ± 2.0	6.8 ± 2.1	12
CIB ZNY2022012	Suining, Hunnan	A	17	4.627 ± 0.148	90.3 ± 21.1	2.48	614.9 ± 316.3	/	/	22.4 ± 5.3	3.8 ± 1.0	15
Total	/	/	157	5.093 ± 0.412	203.783 ± 161.7	1.61 ± 0.9	1238.3 ± 2034.5	/	/	17.7 ± 8.4	12 ± 3.3	/
